# Supplementary material for: N-[2-(2-Hy­droxy­eth­oxy)pheneth­yl]phthalimide
Source: Acta Crystallogr Sect E Struct Rep Online. 2012 May 5;68(Pt 6):o1636. doi: 10.1107/S1600536812018429 (PMC3379239; doi:10.1107/S1600536812018429)
Supplement: Supplementary file 2 [file e-68-o1636-Isup2.hkl]

# 
# h,k,l, Fc-squared, Fo-squared, sigma(Fo-squared) and status flag 
# 
data_I
_shelx_title ' P21c in P2(1)/c' 
_shelx_refln_list_code          4 
_shelx_F_calc_maximum      172.47 
_exptl_crystal_F_000       656.00 
_reflns_d_resolution_high  0.8255 
 
loop_ 
 _symmetry_equiv_pos_as_xyz 
 'x, y, z' 
 '-x, y+1/2, -z+1/2' 
 '-x, -y, -z' 
 'x, -y-1/2, z-1/2' 
 
_cell_length_a     8.4799 
_cell_length_b    22.9545 
_cell_length_c     8.5089 
_cell_angle_alpha  90.000 
_cell_angle_beta  110.077 
_cell_angle_gamma  90.000 
 
_shelx_F_squared_multiplier     1.000 
 
loop_ 
 _refln_index_h 
 _refln_index_k 
 _refln_index_l 
 _refln_F_squared_calc 
 _refln_F_squared_meas 
 _refln_F_squared_sigma 
 _refln_observed_status 
   1   0   0     2085.29     1952.32     22.39 o 
   2   0   0     1471.02     1327.37     16.69 o 
   3   0   0      254.56      228.49      5.30 o 
   4   0   0      340.80      361.33      7.97 o 
   5   0   0      152.71      166.24      6.05 o 
   6   0   0        1.99       -1.50      2.82 o 
   7   0   0      775.21      753.28     16.03 o 
   8   0   0      192.12      195.55      9.10 o 
   9   0   0        5.64       -4.88      7.64 o 
   1   1   0      183.20      208.64      2.70 o 
   2   1   0       96.30      100.72      2.61 o 
   3   1   0      144.31      130.40      2.84 o 
   4   1   0       21.43       25.95      3.05 o 
   5   1   0       18.08       19.30      2.22 o 
   6   1   0       39.33       36.84      3.18 o 
   7   1   0        0.19       19.50      3.45 o 
   8   1   0       59.84       76.85      5.15 o 
   9   1   0        1.78       -6.01      4.00 o 
   1   2   0     4405.14     4049.16     35.68 o 
   2   2   0     2366.70     2358.88     19.61 o 
   3   2   0      621.41      563.16      6.64 o 
   4   2   0     1816.06     1924.08     18.03 o 
   5   2   0        0.17       -1.21      1.47 o 
   6   2   0       90.11       90.46      5.27 o 
   7   2   0        1.85       13.65      3.79 o 
   8   2   0        6.38        5.07      3.31 o 
   9   2   0        2.26       -6.09      5.20 o 
   1   3   0      513.21      579.07      9.56 o 
   2   3   0      732.04      668.62      6.82 o 
   3   3   0       12.33       18.74      2.14 o 
   4   3   0       28.22       34.20      2.50 o 
   5   3   0        0.69        0.84      1.66 o 
   6   3   0       90.94       93.43      4.30 o 
   7   3   0      551.31      560.15     10.27 o 
   8   3   0        0.29       -2.99      3.17 o 
   9   3   0        7.16       -6.07      5.82 o 
   0   4   0     2481.17     2739.01     94.14 o 
   1   4   0       23.74        6.59      0.76 o 
   2   4   0       81.74       76.17      1.92 o 
   3   4   0     1822.92     1819.84     16.44 o 
   4   4   0      120.70       94.15      3.21 o 
   5   4   0      389.25      353.93      6.25 o 
   6   4   0       17.37       18.89      2.77 o 
   7   4   0      130.92      158.23      5.56 o 
   8   4   0        1.43       -2.17      3.26 o 
   9   4   0       11.10       -7.17      8.11 o 
   1   5   0     1436.46     1341.40     14.41 o 
   2   5   0      900.42      909.84      9.97 o 
   3   5   0     1774.15     1828.34     16.60 o 
   4   5   0      592.67      622.15      7.97 o 
   5   5   0      260.57      261.94      6.21 o 
   6   5   0       47.70       57.37      3.88 o 
   7   5   0       20.63       29.95      3.89 o 
   8   5   0        6.98        4.44      4.93 o 
   9   5   0        1.05       -8.53      6.83 o 
   0   6   0     1971.16     2018.12     53.13 o 
   1   6   0       79.27       61.32      1.58 o 
   2   6   0       12.32       10.53      1.50 o 
   3   6   0      576.48      637.92      7.48 o 
   4   6   0      101.89      110.60      3.30 o 
   5   6   0       10.83       12.22      2.15 o 
   6   6   0      324.34      299.79      6.39 o 
   7   6   0       19.45       39.16      5.41 o 
   8   6   0       75.31       90.54      6.42 o 
   9   6   0       22.98        9.23     11.75 o 
   1   7   0      727.27      667.36      8.32 o 
   2   7   0      350.16      356.76      5.47 o 
   3   7   0       51.34       58.06      2.57 o 
   4   7   0      101.70       92.71      3.09 o 
   5   7   0        9.73        8.97      2.02 o 
   6   7   0        0.31        6.43      2.81 o 
   7   7   0      407.29      348.38      8.92 o 
   8   7   0       11.51        3.79      6.42 o 
   9   7   0        2.33       -9.75      6.88 o 
   0   8   0      261.90      252.66      5.88 o 
   1   8   0       54.56       69.01      2.06 o 
   2   8   0     1338.01     1307.29     12.21 o 
   3   8   0      260.94      320.47      4.96 o 
   4   8   0      264.20      264.22      5.57 o 
   5   8   0      481.72      467.56      9.01 o 
   6   8   0      161.56      151.52      5.54 o 
   7   8   0       11.13        9.31      4.83 o 
   8   8   0       20.21       13.07      6.21 o 
   9   8   0        0.04      -10.16      9.59 o 
   1   9   0      666.66      641.89      7.69 o 
   2   9   0       91.92      100.73      2.51 o 
   3   9   0     1259.96     1387.34     13.63 o 
   4   9   0      181.49      189.14      4.79 o 
   5   9   0       20.53       34.84      4.45 o 
   6   9   0       12.32        6.27      3.06 o 
   7   9   0       10.27        7.16      5.70 o 
   8   9   0        3.72       -8.43      5.62 o 
   9   9   0       19.70       26.88      5.62 o 
   0  10   0      258.22      244.98      5.97 o 
   1  10   0      226.11      209.73      3.74 o 
   2  10   0      197.79      189.38      3.45 o 
   3  10   0      216.79      239.77      4.37 o 
   4  10   0        0.14       -0.47      1.59 o 
   5  10   0      105.43       98.44      4.76 o 
   6  10   0      121.92      102.73      6.18 o 
   7  10   0       45.22       48.34      7.69 o 
   8  10   0       38.14       31.60      5.28 o 
   9  10   0       78.61       92.03      8.43 o 
   1  11   0        8.31       11.49      1.40 o 
   2  11   0      112.40      105.71      2.70 o 
   3  11   0        0.07       -1.83      1.22 o 
   4  11   0        4.95        6.18      1.83 o 
   5  11   0      250.35      240.53      6.31 o 
   6  11   0       63.05       50.92      4.91 o 
   7  11   0        6.73        6.60      3.91 o 
   8  11   0        5.89        7.30      4.28 o 
   0  12   0      503.42      541.36      8.80 o 
   1  12   0       18.83       24.09      1.85 o 
   2  12   0      103.36       94.92      2.65 o 
   3  12   0        9.62        6.82      1.67 o 
   4  12   0       29.67       33.33      2.66 o 
   5  12   0       23.81       38.45      4.09 o 
   6  12   0       88.29       90.29      9.24 o 
   7  12   0       43.03       51.06      5.43 o 
   8  12   0        2.32       -6.95      5.25 o 
   1  13   0      173.93      171.09      3.75 o 
   2  13   0      439.08      428.15      6.63 o 
   3  13   0      203.85      192.31      4.62 o 
   4  13   0       91.48       88.62      4.73 o 
   5  13   0       55.23       59.45      5.11 o 
   6  13   0        1.96        2.02      3.38 o 
   7  13   0        0.05       -4.03      3.65 o 
   8  13   0        6.76       -2.60      4.16 o 
   0  14   0      195.20      184.39      8.38 o 
   1  14   0      183.44      198.05      4.18 o 
   2  14   0       65.32       63.57      2.89 o 
   3  14   0       57.08       61.52      3.20 o 
   4  14   0      247.10      246.29      6.93 o 
   5  14   0        2.45       -1.75      3.28 o 
   6  14   0      106.35       90.61      6.16 o 
   7  14   0        4.16       -2.60      3.89 o 
   8  14   0       13.41        7.65      4.67 o 
   1  15   0        1.79        1.54      1.70 o 
   2  15   0       35.76       48.99      3.12 o 
   3  15   0        5.14        5.83      2.09 o 
   4  15   0       13.33       17.72      3.30 o 
   5  15   0       79.91       78.82      5.57 o 
   6  15   0        4.39       -3.95      3.54 o 
   7  15   0        0.41       -5.46      3.82 o 
   8  15   0        5.73       -1.69      4.27 o 
   0  16   0        4.08        5.39      3.29 o 
   1  16   0      168.44      159.75      6.05 o 
   2  16   0        7.61        8.18      2.07 o 
   3  16   0       97.61      107.55      5.34 o 
   4  16   0       50.75       64.76      4.77 o 
   5  16   0       30.35       32.33      4.43 o 
   6  16   0        3.48       -0.12      3.67 o 
   7  16   0        1.28       -0.53      3.97 o 
   1  17   0      305.31      307.75      9.85 o 
   2  17   0      193.87      171.83      5.21 o 
   3  17   0      122.65      117.61      5.88 o 
   4  17   0      135.07      141.52      6.78 o 
   5  17   0        6.12        2.33      3.75 o 
   6  17   0       17.76       23.59      4.78 o 
   7  17   0        4.19        3.19      4.04 o 
   0  18   0      137.22      139.49      8.38 o 
   1  18   0        0.03        1.40      2.10 o 
   2  18   0      193.26      193.08     10.50 o 
   3  18   0        8.99       10.50      3.64 o 
   4  18   0        6.03       10.81      4.10 o 
   5  18   0        0.43       -3.71      3.57 o 
   6  18   0       35.06       21.30      5.35 o 
   7  18   0       23.21       24.80      5.82 o 
   1  19   0       50.23       42.95      3.53 o 
   2  19   0        3.25        5.56      3.35 o 
   3  19   0       15.49       18.79      4.21 o 
   4  19   0        0.70       -4.23      3.38 o 
   5  19   0        7.45        0.22      9.90 o 
   6  19   0        9.50        7.36      4.98 o 
   7  19   0        3.93        5.72      5.72 o 
   0  20   0       29.62       27.27      4.58 o 
   1  20   0       77.82       80.80      5.23 o 
   2  20   0       65.89       85.03      6.08 o 
   3  20   0       83.24      100.15      6.22 o 
   4  20   0       22.38       23.07      4.69 o 
   5  20   0        4.28       -0.92      4.31 o 
   6  20   0        3.76        2.10      4.60 o 
   1  21   0       80.15       70.44     10.32 o 
   2  21   0       19.24       22.00      4.48 o 
   3  21   0       93.63       98.28      6.34 o 
   4  21   0       17.58       25.06      5.29 o 
   5  21   0        3.36        2.03      4.59 o 
   6  21   0        2.91       -2.67      6.06 o 
   0  22   0        0.32        0.52      4.16 o 
   1  22   0       53.64       50.47      6.42 o 
   2  22   0        0.04       -5.59      3.73 o 
   3  22   0       52.96       69.02      6.37 o 
   4  22   0       23.07       20.72      5.11 o 
   5  22   0        0.92       -3.23      4.54 o 
   1  23   0      154.77      172.05      9.27 o 
   2  23   0        1.36       -5.90      3.93 o 
   3  23   0       33.09       39.64      5.93 o 
   4  23   0        5.85        5.24      4.97 o 
   5  23   0        1.34       -4.01      7.37 o 
   0  24   0       87.72      105.67     12.27 o 
   1  24   0        2.75       13.41      5.53 o 
   2  24   0        6.86       10.09      4.79 o 
   3  24   0       54.10       51.32      6.57 o 
   4  24   0        0.07       -6.67      4.45 o 
   1  25   0       90.07      116.44     16.46 o 
   2  25   0        0.21       -5.63      5.07 o 
   3  25   0        0.08       -2.38      4.51 o 
   4  25   0        1.28       -7.44      4.96 o 
   0  26   0        4.19        6.88     11.97 o 
   1  26   0      205.01      238.40     12.80 o 
   2  26   0       30.54       32.50      7.07 o 
   3  26   0        2.23       -0.76      5.25 o 
   1  27   0        0.89       21.59      9.07 o 
   2  27   0       14.35       39.21     13.17 o 
  -9   1   1        0.14       -8.73      5.82 o 
  -8   1   1      192.98      181.31      6.11 o 
  -7   1   1       23.48       20.57      3.39 o 
  -6   1   1      388.73      403.94      7.11 o 
  -5   1   1      119.31      121.46      3.64 o 
  -4   1   1     1575.00     1637.60     15.54 o 
  -3   1   1      576.43      593.98      6.63 o 
  -2   1   1       95.35      115.68      3.64 o 
  -1   1   1       71.77       86.55      1.75 o 
   0   1   1     1182.82     1124.79     13.01 o 
   1   1   1       85.24       84.36      1.70 o 
   2   1   1      284.17      252.14      3.62 o 
   3   1   1      116.94      127.86      2.97 o 
   4   1   1        7.28        2.99      1.70 o 
   5   1   1       33.59       35.53      2.73 o 
   6   1   1      120.42      155.33      6.85 o 
   7   1   1        3.68       22.79      3.58 o 
   8   1   1        1.36       -2.15      3.67 o 
   9   1   1        0.98       -7.99      5.36 o 
  -9   2   1        2.08       -4.45      4.69 o 
  -8   2   1      112.22      119.65      5.41 o 
  -7   2   1        8.94       12.69      2.97 o 
  -6   2   1        9.06       12.23      2.39 o 
  -5   2   1      502.10      515.05      7.40 o 
  -4   2   1      129.93      138.09      3.53 o 
  -3   2   1        6.59        1.06      2.51 o 
  -2   2   1     6286.14     6504.40     50.76 o 
  -1   2   1        5.37       19.25      0.85 o 
   0   2   1    18050.68    16200.18    322.59 o 
   1   2   1        5.57       15.68      1.04 o 
   2   2   1     1912.76     1760.12     15.43 o 
   3   2   1       37.43       46.08      2.01 o 
   4   2   1      143.82      159.16      3.79 o 
   5   2   1       22.88       20.13      2.31 o 
   6   2   1      466.16      480.50      8.32 o 
   7   2   1      323.92      320.95      7.45 o 
   8   2   1       12.89        9.67      4.02 o 
   9   2   1        4.45        2.53      6.27 o 
  -9   3   1       10.74        2.64      5.64 o 
  -8   3   1       12.68       11.23      5.21 o 
  -7   3   1      206.53      204.37      6.87 o 
  -6   3   1       21.04       20.58      2.64 o 
  -5   3   1       30.97       42.73      2.97 o 
  -4   3   1     2619.35     2732.16     37.67 o 
  -3   3   1      144.82      174.85      4.19 o 
  -2   3   1       35.45       37.66      3.66 o 
  -1   3   1     6059.08     5692.43     54.12 o 
   0   3   1        3.98        1.45      0.51 o 
   1   3   1      381.72      351.89      5.96 o 
   2   3   1     1387.56     1313.20     12.08 o 
   3   3   1      721.47      713.81      8.16 o 
   4   3   1      866.31      820.91      9.75 o 
   5   3   1       25.84       30.20      2.68 o 
   6   3   1      230.70      232.74      5.86 o 
   7   3   1        0.44        3.82      3.00 o 
   8   3   1       32.33       33.03      4.21 o 
   9   3   1        0.89       -6.87      5.96 o 
  -9   4   1       51.15       53.39      7.36 o 
  -8   4   1        7.06        2.97      4.75 o 
  -7   4   1       89.30       89.24      5.25 o 
  -6   4   1       17.78       20.63      2.68 o 
  -5   4   1      180.32      187.40      4.99 o 
  -4   4   1     1498.33     1617.97     17.39 o 
  -3   4   1     1460.46     1476.42     14.94 o 
  -2   4   1     7551.24     7589.40     66.26 o 
  -1   4   1     1173.86     1182.06     14.60 o 
   0   4   1     1969.85     1829.06     16.05 o 
   1   4   1     3401.75     3297.94     37.70 o 
   2   4   1      369.72      323.78      4.35 o 
   3   4   1      771.63      775.77      8.71 o 
   4   4   1      148.55      164.82      4.40 o 
   5   4   1        0.02       -1.71      1.90 o 
   6   4   1      242.39      238.62      6.00 o 
   7   4   1      164.77      184.93      5.89 o 
   8   4   1       79.29       95.26      5.58 o 
   9   4   1        2.09       -9.89      6.60 o 
  -9   5   1       56.85       76.15      8.00 o 
  -8   5   1        0.45        3.55      7.99 o 
  -7   5   1      158.95      148.51      7.80 o 
  -6   5   1       99.23      102.04      4.55 o 
  -5   5   1        0.65       -1.66      1.61 o 
  -4   5   1       99.44      100.25      3.04 o 
  -3   5   1       13.98       15.75      1.41 o 
  -2   5   1     6312.45     6272.59     55.32 o 
  -1   5   1    29744.63    28057.03    628.69 o 
   0   5   1     2146.29     2033.80     17.92 o 
   1   5   1        0.69        0.68      0.90 o 
   2   5   1      178.81      164.90      3.00 o 
   3   5   1       16.83       15.06      1.63 o 
   4   5   1       73.05       76.91      2.86 o 
   5   5   1        0.08       -0.28      1.70 o 
   6   5   1      108.66      115.90      4.74 o 
   7   5   1      288.34      284.80      7.11 o 
   8   5   1       28.98       35.77      4.42 o 
   9   5   1       12.04        2.00      8.03 o 
  -9   6   1       18.53       26.05      5.72 o 
  -8   6   1      213.05      221.91      9.63 o 
  -7   6   1        4.89       -4.29      4.49 o 
  -6   6   1        2.14        3.33      2.46 o 
  -5   6   1       50.23       55.12      4.35 o 
  -4   6   1       10.36        7.57      2.43 o 
  -3   6   1      220.24      245.19      3.95 o 
  -2   6   1     3903.04     3997.22     40.20 o 
  -1   6   1    29720.12    28966.49    545.13 o 
   0   6   1     1785.42     1504.75     13.84 o 
   1   6   1       30.64       46.16      1.46 o 
   2   6   1        3.10       -0.49      0.75 o 
   3   6   1       76.50       78.37      2.66 o 
   4   6   1       15.44       27.55      3.08 o 
   5   6   1      251.76      236.11      5.32 o 
   6   6   1      140.01      123.62      4.69 o 
   7   6   1        0.06        6.87      3.45 o 
   8   6   1       18.14       11.51      4.39 o 
   9   6   1        0.19       -7.15      7.52 o 
  -9   7   1       30.22       35.36      5.35 o 
  -8   7   1       24.29       31.13      5.90 o 
  -7   7   1       26.28       28.73      5.60 o 
  -6   7   1      274.22      281.43      6.11 o 
  -5   7   1      168.20      180.82      4.43 o 
  -4   7   1       19.72       29.40      2.37 o 
  -3   7   1       31.62       41.65      3.03 o 
  -2   7   1     2599.47     2489.34     28.96 o 
  -1   7   1       64.52       96.85      2.22 o 
   0   7   1      363.68      327.18      4.36 o 
   1   7   1      609.08      603.11      6.43 o 
   2   7   1       18.16       14.31      1.39 o 
   3   7   1     2403.89     2455.76     21.89 o 
   4   7   1       17.40       26.05      2.66 o 
   5   7   1       14.77       13.25      2.33 o 
   6   7   1       30.02       29.46      3.50 o 
   7   7   1        6.14        7.80      4.66 o 
   8   7   1       24.55       22.83      5.44 o 
  -9   8   1       79.86      107.52      7.81 o 
  -8   8   1        4.97        2.32      4.75 o 
  -7   8   1       36.96       34.51      4.46 o 
  -6   8   1       20.72       20.40      3.43 o 
  -5   8   1      163.15      175.67      4.50 o 
  -4   8   1        1.02        2.76      1.52 o 
  -3   8   1      103.22      102.40      2.67 o 
  -2   8   1     2094.71     2123.72     26.60 o 
  -1   8   1        4.64        7.05      1.60 o 
   0   8   1      106.32       80.88      2.07 o 
   1   8   1     1568.67     1436.82     14.56 o 
   2   8   1      526.71      505.80      6.25 o 
   3   8   1     1188.78     1231.91     12.67 o 
   4   8   1       84.81       91.86      3.26 o 
   5   8   1       31.75       39.88      2.99 o 
   6   8   1      132.66      124.01      4.75 o 
   7   8   1       43.84       45.64      4.16 o 
   8   8   1        0.24       -4.94      6.81 o 
  -9   9   1       43.00       51.76      7.30 o 
  -8   9   1       66.33       78.70      6.14 o 
  -7   9   1      350.99      321.51      8.50 o 
  -6   9   1        0.22       -3.52      2.35 o 
  -5   9   1       32.35       34.03      2.77 o 
  -4   9   1       67.95       65.30      3.15 o 
  -3   9   1        7.78        0.56      1.17 o 
  -2   9   1      781.30      806.32      8.23 o 
  -1   9   1       73.27       75.06      3.37 o 
   0   9   1       56.91       46.79      1.80 o 
   1   9   1      115.70      119.82      2.62 o 
   2   9   1        1.66        0.64      1.27 o 
   3   9   1      536.04      558.49      7.39 o 
   4   9   1      373.66      345.93      6.02 o 
   5   9   1      131.18      124.08      4.20 o 
   6   9   1       36.05       28.10      3.42 o 
   7   9   1       79.02       80.49      6.28 o 
   8   9   1        0.52       -8.19      5.46 o 
  -9  10   1        0.08        1.17      4.73 o 
  -8  10   1       16.25       13.13      4.67 o 
  -7  10   1       21.78       23.99      4.26 o 
  -6  10   1       44.58       51.35      4.60 o 
  -5  10   1      138.77      142.47      5.02 o 
  -4  10   1       17.57       18.38      2.01 o 
  -3  10   1      313.04      314.81      4.89 o 
  -2  10   1      128.47      150.80      3.32 o 
  -1  10   1      160.59      145.96      3.82 o 
   0  10   1      333.65      323.78      4.83 o 
   1  10   1     1634.76     1623.88     14.79 o 
   2  10   1      316.87      287.54      5.11 o 
   3  10   1        2.94        6.13      1.77 o 
   4  10   1      210.57      208.98      4.75 o 
   5  10   1      199.62      196.07      5.14 o 
   6  10   1        2.62        0.42      2.71 o 
   7  10   1       67.34       97.08      6.27 o 
   8  10   1        3.62       -1.39      5.22 o 
  -9  11   1       39.87       46.72      6.32 o 
  -8  11   1        0.57       -4.28      3.85 o 
  -7  11   1       21.32       29.74      4.77 o 
  -6  11   1      186.40      199.36      6.48 o 
  -5  11   1       36.38       32.55      3.64 o 
  -4  11   1      407.79      378.36      7.11 o 
  -3  11   1      614.75      633.28      8.92 o 
  -2  11   1      382.96      419.69      6.02 o 
  -1  11   1      332.50      321.49      4.95 o 
   0  11   1      531.15      567.81      7.18 o 
   1  11   1        9.89       11.22      1.38 o 
   2  11   1       70.67       64.22      2.52 o 
   3  11   1      522.41      514.23      7.99 o 
   4  11   1       16.55       19.92      2.67 o 
   5  11   1      199.88      199.80      5.92 o 
   6  11   1       30.28       40.61      4.87 o 
   7  11   1        3.22       -5.57      7.78 o 
   8  11   1        2.63       -9.09      9.98 o 
  -8  12   1       66.57       73.98      6.69 o 
  -7  12   1        0.13       -3.95      3.23 o 
  -6  12   1       74.75       90.50      5.91 o 
  -5  12   1       66.67       73.43      4.81 o 
  -4  12   1      151.20      159.72      7.35 o 
  -3  12   1        1.79        1.50      1.89 o 
  -2  12   1      216.88      213.83      4.80 o 
  -1  12   1       31.66       33.38      2.01 o 
   0  12   1      424.24      467.53      6.50 o 
   1  12   1       62.31       70.28      2.41 o 
   2  12   1       42.60       53.25      3.44 o 
   3  12   1        6.67        4.91      1.74 o 
   4  12   1       75.88       73.29      6.64 o 
   5  12   1       46.04       53.84      4.07 o 
   6  12   1        0.34       -5.21      3.48 o 
   7  12   1        5.49       -1.43      5.00 o 
   8  12   1        0.39      -11.30      7.53 o 
  -8  13   1        2.13        7.90      4.50 o 
  -7  13   1       78.57       70.41      8.12 o 
  -6  13   1       11.32       19.57      4.10 o 
  -5  13   1       10.42        7.72      3.07 o 
  -4  13   1       19.64       18.29      3.09 o 
  -3  13   1        1.17       -0.33      1.44 o 
  -2  13   1      190.67      189.76      4.12 o 
  -1  13   1       78.67       78.30      2.71 o 
   0  13   1     1087.82     1131.30     13.67 o 
   1  13   1      805.81      819.18      9.03 o 
   2  13   1      132.91      123.77      3.28 o 
   3  13   1        9.14        6.24      1.85 o 
   4  13   1      144.45      139.94      4.27 o 
   5  13   1      131.93      118.94      5.05 o 
   6  13   1       41.98       31.86      4.56 o 
   7  13   1        1.35       -0.07      5.36 o 
   8  13   1        3.44       -4.45      4.32 o 
  -8  14   1       11.04       11.70      4.68 o 
  -7  14   1       23.08       26.13      4.72 o 
  -6  14   1      106.00      113.63      6.30 o 
  -5  14   1       33.80       36.46      4.13 o 
  -4  14   1       73.48       79.75      4.54 o 
  -3  14   1       49.83       62.84      3.67 o 
  -2  14   1       25.12       34.21      2.91 o 
  -1  14   1      365.11      369.53      5.94 o 
   0  14   1      213.07      219.99      5.78 o 
   1  14   1      294.89      301.83      6.09 o 
   2  14   1        2.80        3.75      1.72 o 
   3  14   1       58.36       56.79      3.37 o 
   4  14   1       25.08       34.65      3.30 o 
   5  14   1        1.80       -1.88      4.39 o 
   6  14   1        6.95        4.27      3.72 o 
   7  14   1        3.16       -2.34      4.75 o 
  -8  15   1       10.95        7.49      4.69 o 
  -7  15   1        0.60        3.32      3.92 o 
  -6  15   1       13.44        9.76      3.86 o 
  -5  15   1       28.63       33.92      4.21 o 
  -4  15   1       30.45       26.41      3.46 o 
  -3  15   1        3.99        2.92      2.27 o 
  -2  15   1      308.07      304.18      6.66 o 
  -1  15   1        0.77       -1.29      1.53 o 
   0  15   1       44.60       46.92      3.58 o 
   1  15   1      105.33      105.76      3.89 o 
   2  15   1      395.61      396.31     10.76 o 
   3  15   1       93.65       84.03      3.71 o 
   4  15   1      285.22      257.18      7.18 o 
   5  15   1       14.91       13.23      3.70 o 
   6  15   1        5.93       -3.06      3.50 o 
   7  15   1       24.33       15.51      4.77 o 
  -8  16   1        9.98        9.17      6.91 o 
  -7  16   1       19.24       26.17      4.92 o 
  -6  16   1       26.31       36.29      4.84 o 
  -5  16   1       64.95       83.30      5.67 o 
  -4  16   1       58.84       65.72      5.06 o 
  -3  16   1       79.69       81.00      4.26 o 
  -2  16   1       61.59       62.54      4.45 o 
  -1  16   1        0.00       -2.28      1.52 o 
   0  16   1      259.76      275.44      7.92 o 
   1  16   1       75.67       83.18      3.76 o 
   2  16   1        4.34        5.52      2.22 o 
   3  16   1        0.48       -0.97      2.16 o 
   4  16   1      136.54      129.33      8.61 o 
   5  16   1        5.40       -5.31      4.86 o 
   6  16   1        5.64        2.11      3.74 o 
   7  16   1        1.24       -0.96      3.97 o 
  -7  17   1       37.29       43.37      5.55 o 
  -6  17   1       58.39       79.34      6.18 o 
  -5  17   1       14.52       12.37      4.41 o 
  -4  17   1      107.71      106.80      6.01 o 
  -3  17   1      147.98      147.85      6.38 o 
  -2  17   1      194.45      180.70      6.63 o 
  -1  17   1       17.35       13.71      2.32 o 
   0  17   1        4.10        9.74      4.94 o 
   1  17   1       16.12       19.28      2.74 o 
   2  17   1        8.84       11.69      2.93 o 
   3  17   1        3.05        2.63      2.50 o 
   4  17   1      106.24      118.00      6.35 o 
   5  17   1       10.29        3.40      3.77 o 
   6  17   1        0.77       -5.01      3.94 o 
   7  17   1       15.81       13.80      5.12 o 
  -7  18   1       16.67       27.53      7.47 o 
  -6  18   1        3.43       -0.19      4.35 o 
  -5  18   1        1.15        0.56      3.94 o 
  -4  18   1      146.22      147.21      7.07 o 
  -3  18   1      227.62      218.39      7.70 o 
  -2  18   1       32.86       41.49      4.28 o 
  -1  18   1       70.48       72.30      5.14 o 
   0  18   1        1.20       -3.29      2.19 o 
   1  18   1       14.38       18.05      2.71 o 
   2  18   1       38.32       40.40      3.52 o 
   3  18   1       32.52       34.20      3.61 o 
   4  18   1        1.58       -3.08      3.27 o 
   5  18   1        2.76       -3.13      3.73 o 
   6  18   1        5.12        1.85      4.28 o 
  -7  19   1        5.07       10.97      9.05 o 
  -6  19   1        2.41       -1.54      4.49 o 
  -5  19   1        1.58       -2.32      3.77 o 
  -4  19   1       20.58       18.06      4.60 o 
  -3  19   1      179.33      180.05      7.29 o 
  -2  19   1        4.55        5.40      3.35 o 
  -1  19   1        3.33        1.00      3.00 o 
   0  19   1       12.38       11.82      2.73 o 
   1  19   1       66.60       68.34      4.23 o 
   2  19   1       20.88       17.33      3.07 o 
   3  19   1       39.02       39.48      6.50 o 
   4  19   1       94.78       97.98      6.85 o 
   5  19   1        0.77       -5.70      3.80 o 
   6  19   1       10.89        9.15      4.70 o 
  -6  20   1        0.78       -1.87      4.67 o 
  -5  20   1       50.53       57.03      6.32 o 
  -4  20   1       32.14       40.63      6.58 o 
  -3  20   1       53.85       59.66      8.28 o 
  -2  20   1      152.12      169.63      7.43 o 
  -1  20   1       54.58       62.06      5.39 o 
   0  20   1        2.05        0.61      2.63 o 
   1  20   1       10.25        7.78      3.11 o 
   2  20   1       27.55       25.36      3.53 o 
   3  20   1       33.75       37.12      8.33 o 
   4  20   1        0.14       -3.30      4.80 o 
   5  20   1        0.38        1.90      4.28 o 
   6  20   1        4.30        5.34      5.06 o 
  -6  21   1       19.45       20.83      5.80 o 
  -5  21   1        0.08       -1.75      4.38 o 
  -4  21   1       18.74       11.00      4.45 o 
  -3  21   1      190.17      196.61      9.75 o 
  -2  21   1       72.83       86.56      6.47 o 
  -1  21   1       12.59        8.77      3.85 o 
   0  21   1      116.45      112.47      8.80 o 
   1  21   1        0.03        0.89      2.85 o 
   2  21   1        0.64       -4.32      3.49 o 
   3  21   1        1.68       -3.30      3.71 o 
   4  21   1       15.56       21.74      5.02 o 
   5  21   1       11.31        7.09      4.82 o 
  -6  22   1        0.02       -2.33      5.07 o 
  -5  22   1        4.07       -3.47      4.56 o 
  -4  22   1        1.92       -4.18      4.51 o 
  -3  22   1      149.04      168.97     14.07 o 
  -2  22   1       12.26       17.99      4.76 o 
  -1  22   1        1.82        1.11      6.29 o 
   0  22   1        0.11        5.78      4.01 o 
   1  22   1       32.63       28.49      4.35 o 
   2  22   1       10.31        5.21      4.09 o 
   3  22   1        0.61        1.06      4.35 o 
   4  22   1        2.73       -1.95      4.83 o 
   5  22   1        2.31        0.86      4.78 o 
  -5  23   1       12.42       11.58      5.42 o 
  -4  23   1        1.18       -5.28      5.69 o 
  -3  23   1      164.99      162.29      7.91 o 
  -2  23   1       21.69       20.00      9.65 o 
  -1  23   1      119.12      129.96     17.66 o 
   0  23   1        6.14       13.65      4.23 o 
   1  23   1       78.73       89.80     13.77 o 
   2  23   1       31.72       26.47      6.38 o 
   3  23   1        0.89       -4.82      4.21 o 
   4  23   1       14.40        8.91      5.28 o 
  -5  24   1        1.96       -0.77      5.39 o 
  -4  24   1        1.38       -7.36      5.76 o 
  -3  24   1       26.27       38.26      7.82 o 
  -2  24   1        3.75        7.60      4.61 o 
  -1  24   1       58.23       65.99     11.52 o 
   0  24   1       30.00       31.46      5.25 o 
   1  24   1       79.03       98.78     14.67 o 
   2  24   1        0.12       -5.25      4.47 o 
   3  24   1       18.56       17.96      5.64 o 
   4  24   1       10.68        3.73      5.12 o 
  -4  25   1        0.15       -7.69      5.48 o 
  -3  25   1        1.74       -2.07      4.63 o 
  -2  25   1        9.59        9.38      4.81 o 
  -1  25   1       21.59       26.54      5.36 o 
   0  25   1        0.55       -5.39      6.77 o 
   1  25   1       16.07       26.71      8.13 o 
   2  25   1       26.61       49.92      9.21 o 
   3  25   1        7.75        0.81      4.96 o 
  -3  26   1       28.39       18.94      5.95 o 
  -2  26   1        1.49        0.71      5.39 o 
  -1  26   1        0.10       -0.91      6.28 o 
   0  26   1       12.63       20.15      8.67 o 
   1  26   1       14.19       20.40      8.01 o 
   2  26   1        8.51        0.90     11.08 o 
  -2  27   1        0.46       -8.30      5.53 o 
  -1  27   1       58.75       52.16      9.97 o 
   0  27   1       43.29       49.76      9.67 o 
   1  27   1        0.00        1.50     12.27 o 
 -10   0   2        5.21       -5.44      8.51 o 
  -9   0   2      142.55      148.06     13.77 o 
  -8   0   2        0.34        1.62      5.99 o 
  -7   0   2      216.60      216.77     11.44 o 
  -6   0   2        6.22       10.38      4.55 o 
  -5   0   2      104.17      129.80     10.03 o 
  -4   0   2      134.14      148.80      5.07 o 
  -3   0   2      311.73      315.11      6.12 o 
  -2   0   2       67.52       32.42      1.82 o 
  -1   0   2       83.02      125.67      2.83 o 
   0   0   2      149.85      135.39      5.84 o 
   1   0   2     4668.52     4611.48     62.34 o 
   2   0   2     2525.61     2507.78     30.37 o 
   3   0   2       36.57       47.48      3.20 o 
   4   0   2      245.47      263.95      7.18 o 
   5   0   2      534.75      493.17     11.11 o 
   6   0   2      753.59      713.82     15.19 o 
   7   0   2       16.28       13.95      5.97 o 
   8   0   2        8.37        0.83     13.92 o 
 -10   1   2        2.65        3.02      6.00 o 
  -9   1   2        6.44        9.39      5.65 o 
  -8   1   2       93.79      114.13      7.81 o 
  -7   1   2       18.25       18.49      4.40 o 
  -6   1   2      495.48      510.17     10.82 o 
  -5   1   2      133.32      137.94      4.33 o 
  -4   1   2      333.86      344.12      5.06 o 
  -3   1   2        8.04       13.67      1.43 o 
  -2   1   2     1096.01     1130.94     10.11 o 
  -1   1   2     3020.13     2800.32     24.01 o 
   0   1   2     3154.37     2904.12     36.55 o 
   1   1   2      316.64      288.29      3.88 o 
   2   1   2     2998.20     2931.32     24.72 o 
   3   1   2      319.16      307.44      4.92 o 
   4   1   2        2.88        3.82      1.51 o 
   5   1   2       22.52       37.08      2.90 o 
   6   1   2      519.13      566.08     10.02 o 
   7   1   2       37.02       30.67      3.75 o 
   8   1   2        1.64       -6.48      4.32 o 
 -10   2   2       16.47        0.76      6.12 o 
  -9   2   2       76.59       91.28      8.19 o 
  -8   2   2        1.20        5.95      4.70 o 
  -7   2   2      204.05      205.07      6.58 o 
  -6   2   2      188.69      195.98      4.82 o 
  -5   2   2     1217.32     1200.26     14.57 o 
  -4   2   2      708.77      649.94      8.86 o 
  -3   2   2      205.45      239.29      3.53 o 
  -2   2   2     8403.45     8262.98     64.08 o 
  -1   2   2      888.58      923.46     11.31 o 
   0   2   2       45.25       47.35      1.77 o 
   1   2   2      959.74      907.39     10.82 o 
   2   2   2      394.04      404.16      5.24 o 
   3   2   2      573.72      625.95      7.72 o 
   4   2   2       32.96       39.59      2.51 o 
   5   2   2      154.87      145.90      4.38 o 
   6   2   2        0.01       19.14      4.10 o 
   7   2   2        2.59       -3.17      2.65 o 
   8   2   2        1.41       -8.03      5.36 o 
 -10   3   2        6.22       -1.84      5.75 o 
  -9   3   2       73.39       77.19      9.22 o 
  -8   3   2      350.55      325.14     10.44 o 
  -7   3   2        2.98       -1.57      2.26 o 
  -6   3   2      714.50      687.90      9.39 o 
  -5   3   2       44.16       48.86      2.54 o 
  -4   3   2       68.72       57.67      2.88 o 
  -3   3   2      549.99      552.71      6.15 o 
  -2   3   2     9071.86     9346.35     81.20 o 
  -1   3   2     2325.05     2390.08     19.48 o 
   0   3   2       93.88       69.48      1.77 o 
   1   3   2      181.60      190.63      2.92 o 
   2   3   2      225.72      195.06      3.42 o 
   3   3   2      990.62      985.59     10.63 o 
   4   3   2       22.46       36.61      2.44 o 
   5   3   2        4.91       16.64      2.39 o 
   6   3   2        5.22       24.95      4.20 o 
   7   3   2        0.13       -2.30      2.74 o 
   8   3   2        2.25       -4.56      4.24 o 
 -10   4   2       10.69        0.09      5.93 o 
  -9   4   2       22.02       29.15      5.00 o 
  -8   4   2       79.07       86.39      7.80 o 
  -7   4   2        7.89        8.85      3.43 o 
  -6   4   2       21.39       22.03      2.70 o 
  -5   4   2        0.71       -1.11      1.36 o 
  -4   4   2      825.89      855.33     10.81 o 
  -3   4   2     3664.81     3656.62     29.95 o 
  -2   4   2     3703.28     3656.36     37.30 o 
  -1   4   2    13217.98    13206.95    115.68 o 
   0   4   2      201.76      159.97      2.79 o 
   1   4   2      874.09      948.16      9.11 o 
   2   4   2      476.62      463.35      5.83 o 
   3   4   2        0.06        8.43      1.41 o 
   4   4   2     1027.69     1028.47     11.77 o 
   5   4   2       34.26       47.38      3.18 o 
   6   4   2      676.32      643.71     10.12 o 
   7   4   2        9.47        0.35      2.95 o 
   8   4   2        2.94       -4.30      4.11 o 
  -9   5   2       29.21       22.50      4.89 o 
  -8   5   2       41.80       47.66      4.95 o 
  -7   5   2      184.00      178.36      7.21 o 
  -6   5   2      121.00      127.30      5.05 o 
  -5   5   2      249.97      210.93      4.40 o 
  -4   5   2      382.12      421.45      5.76 o 
  -3   5   2        7.52       14.22      1.69 o 
  -2   5   2     3289.60     3256.99     29.99 o 
  -1   5   2      837.45      843.29      7.91 o 
   0   5   2     1885.96     1766.72     16.71 o 
   1   5   2      207.06      200.20      3.16 o 
   2   5   2        2.97        1.42      1.01 o 
   3   5   2      167.97      229.00      4.32 o 
   4   5   2       12.94       21.06      2.17 o 
   5   5   2       17.30       29.86      2.81 o 
   6   5   2       27.62       47.99      6.05 o 
   7   5   2        0.39       -3.89      2.59 o 
   8   5   2        2.16       -8.75      6.11 o 
  -9   6   2        3.17       -2.64      4.00 o 
  -8   6   2        0.26       -3.90      3.21 o 
  -7   6   2      213.88      218.80      7.03 o 
  -6   6   2       21.82       21.38      3.34 o 
  -5   6   2       27.37       38.95      2.63 o 
  -4   6   2      866.13      935.69     11.73 o 
  -3   6   2      141.75      156.35      3.71 o 
  -2   6   2      294.94      280.86      4.51 o 
  -1   6   2      949.40      952.28      8.87 o 
   0   6   2      516.96      490.25      6.65 o 
   1   6   2       17.70       27.68      1.45 o 
   2   6   2       33.15       47.48      2.28 o 
   3   6   2      120.06      110.71      3.12 o 
   4   6   2       38.79       43.66      2.72 o 
   5   6   2      143.10      133.21      4.34 o 
   6   6   2        6.34        4.70      2.79 o 
   7   6   2       14.09        6.05      3.07 o 
   8   6   2        3.94       -2.54      4.18 o 
  -9   7   2       26.58       27.32      5.07 o 
  -8   7   2        6.32        3.79      3.68 o 
  -7   7   2      207.15      187.39      6.68 o 
  -6   7   2        1.93       -2.19      2.22 o 
  -5   7   2       17.57       18.40      2.60 o 
  -4   7   2       60.01       44.94      4.14 o 
  -3   7   2     3578.08     3497.02     36.99 o 
  -2   7   2      248.05      241.69      4.20 o 
  -1   7   2     3559.31     3614.79     32.94 o 
   0   7   2       10.13       11.88      1.18 o 
   1   7   2        0.09        0.79      0.88 o 
   2   7   2      431.37      425.89      6.25 o 
   3   7   2      208.80      219.28      4.34 o 
   4   7   2        6.64       12.05      2.05 o 
   5   7   2       11.73       14.74      2.60 o 
   6   7   2       31.62       37.97      3.75 o 
   7   7   2       52.76       41.73      5.08 o 
   8   7   2        8.96       -7.79      7.21 o 
  -9   8   2        3.96        4.88      4.26 o 
  -8   8   2        6.82        8.24      3.90 o 
  -7   8   2       83.65       86.21      5.58 o 
  -6   8   2       64.80       66.00      4.44 o 
  -5   8   2       57.90       70.92      4.01 o 
  -4   8   2        0.31       -1.87      1.25 o 
  -3   8   2      465.46      431.48      6.65 o 
  -2   8   2        6.87        3.59      1.16 o 
  -1   8   2      199.33      227.56      3.29 o 
   0   8   2       89.04      111.15      2.78 o 
   1   8   2        3.92        2.81      0.98 o 
   2   8   2       44.48       51.43      2.40 o 
   3   8   2      504.85      481.99      6.89 o 
   4   8   2       20.30       28.92      2.51 o 
   5   8   2        8.59        5.58      2.45 o 
   6   8   2       46.54       40.33      3.77 o 
   7   8   2        5.34        0.03      3.28 o 
   8   8   2        5.80      -10.76      7.17 o 
  -9   9   2        7.97        9.32      4.78 o 
  -8   9   2        1.26       -2.20      3.40 o 
  -7   9   2        3.08       -3.51      2.99 o 
  -6   9   2       55.01       57.66      4.44 o 
  -5   9   2       65.47       71.85      4.03 o 
  -4   9   2        2.41       -0.43      1.93 o 
  -3   9   2       67.06       77.53      3.06 o 
  -2   9   2      249.25      233.27      4.17 o 
  -1   9   2        4.47        5.06      1.17 o 
   0   9   2        4.78       13.20      1.60 o 
   1   9   2      671.88      624.63      7.20 o 
   2   9   2      265.97      259.29      4.83 o 
   3   9   2      377.74      394.37      6.16 o 
   4   9   2        2.35       -1.72      1.68 o 
   5   9   2        1.40        0.14      2.27 o 
   6   9   2       29.61       44.94      3.86 o 
   7   9   2        6.86       -2.36      5.80 o 
   8   9   2        0.91       -8.18      8.30 o 
  -9  10   2        9.66        6.48      4.55 o 
  -8  10   2        0.79        2.61      3.76 o 
  -7  10   2        1.03       -2.04      3.34 o 
  -6  10   2      148.84      142.76      5.53 o 
  -5  10   2      129.29      120.15      4.60 o 
  -4  10   2        2.18       -0.37      1.72 o 
  -3  10   2     2437.04     2459.66     24.64 o 
  -2  10   2      243.81      276.98      4.42 o 
  -1  10   2       34.65       35.97      1.90 o 
   0  10   2     2253.59     2139.40     20.49 o 
   1  10   2       61.52       70.13      2.36 o 
   2  10   2       37.41       45.23      2.62 o 
   3  10   2       81.30       74.19      2.93 o 
   4  10   2       28.65       35.41      2.84 o 
   5  10   2      196.60      189.85      5.53 o 
   6  10   2       12.35        5.31      3.22 o 
   7  10   2        0.69       -3.18      3.44 o 
   8  10   2        0.57       -9.78      6.52 o 
  -9  11   2        0.28        0.62      4.54 o 
  -8  11   2       17.22       20.29      4.97 o 
  -7  11   2       74.27       80.92      6.06 o 
  -6  11   2        0.54       -1.45      3.37 o 
  -5  11   2        2.56        4.49      2.53 o 
  -4  11   2      252.55      239.96      6.32 o 
  -3  11   2     2814.58     2821.70     31.18 o 
  -2  11   2      779.17      735.09      8.71 o 
  -1  11   2      918.56      889.63     11.02 o 
   0  11   2     1062.34     1092.00     13.74 o 
   1  11   2       22.05       17.03      2.19 o 
   2  11   2       10.69        9.87      1.82 o 
   3  11   2       33.12       41.53      2.69 o 
   4  11   2       79.61       81.56      3.59 o 
   5  11   2       70.77       76.96      4.23 o 
   6  11   2        6.75        5.92      2.99 o 
   7  11   2        0.21       -5.76      3.84 o 
  -9  12   2        0.41       -0.53      4.50 o 
  -8  12   2       17.70       20.66      4.88 o 
  -7  12   2       61.94       79.52      6.73 o 
  -6  12   2       83.41       78.45      5.55 o 
  -5  12   2      105.06      108.11      5.36 o 
  -4  12   2      324.68      315.21      7.51 o 
  -3  12   2      120.73      124.41      4.75 o 
  -2  12   2      816.40      815.96     11.77 o 
  -1  12   2      137.53      133.29      3.37 o 
   0  12   2        5.01        2.49      1.63 o 
   1  12   2      470.08      470.58      6.56 o 
   2  12   2      443.32      471.09      8.33 o 
   3  12   2       33.83       39.62      2.68 o 
   4  12   2       24.80       23.54      3.38 o 
   5  12   2       72.64       79.38      5.04 o 
   6  12   2       34.24       34.73      3.90 o 
   7  12   2        1.76       -4.44      7.75 o 
  -9  13   2       23.64       24.36      8.30 o 
  -8  13   2        0.09       -3.21      3.72 o 
  -7  13   2       33.98       27.33      4.67 o 
  -6  13   2        2.96       -0.50      3.30 o 
  -5  13   2       53.64       52.29      5.10 o 
  -4  13   2       17.26        9.08      2.56 o 
  -3  13   2       35.89       56.94      5.64 o 
  -2  13   2        0.17       -0.96      1.68 o 
  -1  13   2       87.83       84.78      2.92 o 
   0  13   2     1213.54     1249.55     17.19 o 
   1  13   2      173.85      162.81      3.73 o 
   2  13   2       92.32       91.86      3.91 o 
   3  13   2      149.26      152.97      4.59 o 
   4  13   2      241.48      229.73      6.09 o 
   5  13   2        4.76        2.84      3.09 o 
   6  13   2        0.23       -4.04      4.34 o 
   7  13   2       49.71       55.14      9.36 o 
  -8  14   2       29.66       37.62      5.51 o 
  -7  14   2        1.56       -1.45      3.55 o 
  -6  14   2       62.14       64.69      5.53 o 
  -5  14   2       61.08       54.56      4.59 o 
  -4  14   2      104.36      104.25      5.00 o 
  -3  14   2       29.35       31.88      4.15 o 
  -2  14   2       91.58       95.09      4.04 o 
  -1  14   2       30.95       33.04      2.67 o 
   0  14   2       59.13       76.49      3.60 o 
   1  14   2      154.45      172.60      4.24 o 
   2  14   2       47.66       59.69      3.60 o 
   3  14   2        8.74        7.27      2.42 o 
   4  14   2       64.77       56.60      4.60 o 
   5  14   2       79.54       81.60      5.55 o 
   6  14   2        2.16       -6.69     10.03 o 
   7  14   2        8.08       -3.25     19.16 o 
  -8  15   2        3.64        6.78      4.56 o 
  -7  15   2        1.20       -0.17      3.58 o 
  -6  15   2       11.50        7.48      3.56 o 
  -5  15   2       74.30       79.07      5.46 o 
  -4  15   2      611.99      561.55     12.62 o 
  -3  15   2       19.88       25.28      3.10 o 
  -2  15   2      103.39      101.77      4.23 o 
  -1  15   2       91.73       93.56      3.23 o 
   0  15   2       54.59       54.02      3.32 o 
   1  15   2       58.97       67.48      3.54 o 
   2  15   2      236.39      253.15      6.91 o 
   3  15   2       77.34       81.14      4.31 o 
   4  15   2        2.12       -1.40      2.58 o 
   5  15   2        5.43        3.15      5.40 o 
   6  15   2        2.51       -9.60     11.52 o 
   7  15   2        5.20       -3.05     11.94 o 
  -8  16   2        0.09        2.92      5.88 o 
  -7  16   2        5.53        8.56      4.05 o 
  -6  16   2        0.05       -3.76      3.07 o 
  -5  16   2        0.08       -3.46      2.80 o 
  -4  16   2      495.62      511.74     10.37 o 
  -3  16   2       63.32       67.73      4.38 o 
  -2  16   2        0.07       -1.94      1.91 o 
  -1  16   2        9.32        9.30      2.19 o 
   0  16   2        0.01       -2.28      2.01 o 
   1  16   2       17.99       21.70      2.94 o 
   2  16   2        1.84        5.15      2.27 o 
   3  16   2        2.65        2.89      2.53 o 
   4  16   2        7.46       10.52      3.17 o 
   5  16   2       48.67       59.74      5.85 o 
   6  16   2       38.15       37.34      7.95 o 
  -8  17   2        2.52       12.19      6.98 o 
  -7  17   2        1.75        1.50      6.01 o 
  -6  17   2       16.16       13.75      4.32 o 
  -5  17   2        7.88        4.52      4.36 o 
  -4  17   2       27.00       34.02      4.09 o 
  -3  17   2        0.06        1.12      2.57 o 
  -2  17   2       14.64       14.38      3.35 o 
  -1  17   2        0.10       -3.04      2.90 o 
   0  17   2      135.05      127.93      5.09 o 
   1  17   2       16.44       19.10      2.80 o 
   2  17   2        1.98        0.30      2.29 o 
   3  17   2        5.42        8.57      2.90 o 
   4  17   2       64.88       68.63      4.88 o 
   5  17   2        6.83       18.55      4.49 o 
   6  17   2       19.19       21.21      5.53 o 
  -7  18   2        3.10        6.02      3.97 o 
  -6  18   2        1.73       -0.19      3.35 o 
  -5  18   2        0.00       -0.82      4.10 o 
  -4  18   2      153.11      157.80      7.33 o 
  -3  18   2       16.79        8.43      3.74 o 
  -2  18   2      191.82      189.98      7.12 o 
  -1  18   2      393.74      382.14     16.68 o 
   0  18   2       73.54       79.34      6.26 o 
   1  18   2        2.75        2.92      2.36 o 
   2  18   2        2.20       -0.30      2.50 o 
   3  18   2       88.77       87.33      4.80 o 
   4  18   2       40.59       45.25      5.36 o 
   5  18   2        1.67        0.52      4.06 o 
   6  18   2        0.01        3.55      4.81 o 
  -7  19   2       51.31       64.34      7.41 o 
  -6  19   2       29.05       24.28      5.54 o 
  -5  19   2       74.27       65.53      6.37 o 
  -4  19   2      133.75      136.03      7.10 o 
  -3  19   2       50.76       49.20      5.21 o 
  -2  19   2      162.68      162.88      9.02 o 
  -1  19   2       53.98       59.74      6.66 o 
   0  19   2       74.25       64.96      7.62 o 
   1  19   2       79.83       86.04      4.57 o 
   2  19   2       14.12       10.31      3.12 o 
   3  19   2        9.91        7.91      3.07 o 
   4  19   2       38.20       28.90      4.94 o 
   5  19   2       19.30       17.44      5.32 o 
   6  19   2        1.05       -1.90      4.64 o 
  -7  20   2        0.53        0.67      5.38 o 
  -6  20   2       17.31       20.64      5.57 o 
  -5  20   2        0.47       -3.53      4.13 o 
  -4  20   2        2.15        1.50      4.30 o 
  -3  20   2      296.30      278.50      9.24 o 
  -2  20   2      176.10      179.46     16.76 o 
  -1  20   2        7.47       -2.77      3.32 o 
   0  20   2      111.39      109.72      6.01 o 
   1  20   2        9.70       13.23      3.22 o 
   2  20   2        0.75       -3.77      2.76 o 
   3  20   2        5.20        6.47      4.18 o 
   4  20   2        0.95       -2.27      3.99 o 
   5  20   2        1.52        8.01      5.24 o 
  -6  21   2        1.53       -2.05      4.63 o 
  -5  21   2        3.16       -3.46      4.20 o 
  -4  21   2        5.33       -1.86      4.57 o 
  -3  21   2       33.95       43.43      6.99 o 
  -2  21   2       92.59       95.90      6.41 o 
  -1  21   2        0.19       -4.82      4.08 o 
   0  21   2        0.14       -2.26      3.39 o 
   1  21   2        6.12        8.25      4.53 o 
   2  21   2        0.24       -1.84      3.04 o 
   3  21   2      145.74      161.70      7.68 o 
   4  21   2        3.49        1.25      5.45 o 
   5  21   2       92.92      103.09     15.57 o 
  -6  22   2        1.81       -0.21      7.46 o 
  -5  22   2        4.93        0.89      4.73 o 
  -4  22   2        2.33       -4.98      4.03 o 
  -3  22   2       69.12       66.69      6.34 o 
  -2  22   2       40.77       31.58      7.16 o 
  -1  22   2       58.67       71.30     13.62 o 
   0  22   2       82.95       92.47      6.45 o 
   1  22   2        7.11       -2.78      4.58 o 
   2  22   2       19.38       16.38      4.64 o 
   3  22   2        1.74        9.46      4.56 o 
   4  22   2        0.06       -6.34      4.22 o 
  -5  23   2        2.33       -7.59      6.80 o 
  -4  23   2        1.23       -2.68      3.69 o 
  -3  23   2       53.82       70.05      6.68 o 
  -2  23   2        1.48        6.45      4.43 o 
  -1  23   2        6.76       -0.49      4.62 o 
   0  23   2       31.86       53.23      8.88 o 
   1  23   2        8.14        8.75      6.59 o 
   2  23   2        4.40        2.35      6.22 o 
   3  23   2       33.21       43.08      6.21 o 
   4  23   2       11.27       14.58      5.25 o 
  -5  24   2        0.46       -6.47      4.31 o 
  -4  24   2        6.72        2.82      4.64 o 
  -3  24   2       11.15       10.30      5.05 o 
  -2  24   2        4.29        0.99      4.71 o 
  -1  24   2       10.56       10.26      4.77 o 
   0  24   2        3.83       10.67      4.75 o 
   1  24   2       39.30       53.58     12.57 o 
   2  24   2       15.65       18.74     14.82 o 
   3  24   2        1.18       -5.62      4.71 o 
  -4  25   2        5.33       -0.73      5.53 o 
  -3  25   2       49.87       72.40      7.12 o 
  -2  25   2        3.73        8.77      4.77 o 
  -1  25   2        3.26       -4.43      4.48 o 
   0  25   2       20.25       20.20      5.42 o 
   1  25   2        7.51        0.74      7.54 o 
   2  25   2        0.00       -6.88      9.58 o 
   3  25   2       28.30       31.28      8.68 o 
  -3  26   2        1.58        5.03      4.98 o 
  -2  26   2        0.02        0.81      6.59 o 
  -1  26   2        1.26       -3.21      4.63 o 
   0  26   2       40.24       39.22     11.37 o 
   1  26   2        3.04       -0.65      7.71 o 
   2  26   2       15.82        7.78     11.08 o 
  -2  27   2        0.20       -4.52      9.88 o 
  -1  27   2        8.43        5.59      5.13 o 
   0  27   2        4.29        8.32      9.28 o 
 -10   1   3       19.98       22.59      6.64 o 
  -9   1   3      141.53      123.24      7.64 o 
  -8   1   3      227.77      204.04      8.28 o 
  -7   1   3       31.12       26.60      3.51 o 
  -6   1   3      483.17      495.85      7.40 o 
  -5   1   3      153.79      168.63      3.82 o 
  -4   1   3      767.97      771.40     10.91 o 
  -3   1   3        2.92        2.96      1.47 o 
  -2   1   3      735.28      700.84      7.13 o 
  -1   1   3       14.71       18.92      1.04 o 
   0   1   3      181.16      185.23      4.02 o 
   1   1   3      570.77      615.83      7.63 o 
   2   1   3      307.00      342.25      5.00 o 
   3   1   3      261.00      258.04      4.67 o 
   4   1   3       90.60       92.08      3.38 o 
   5   1   3       12.74        5.54      2.64 o 
   6   1   3       76.71       81.55      6.14 o 
   7   1   3        0.59       -3.99      3.65 o 
   8   1   3        4.94        5.48      7.22 o 
 -10   2   3       37.58       33.30      8.23 o 
  -9   2   3        8.67       15.19      6.09 o 
  -8   2   3       34.24       34.24      4.31 o 
  -7   2   3        9.99        3.81      2.86 o 
  -6   2   3      104.32      104.74      3.56 o 
  -5   2   3      474.75      459.77      6.54 o 
  -4   2   3       23.56       35.97      2.24 o 
  -3   2   3       18.67       24.61      2.07 o 
  -2   2   3       72.78       53.12      2.44 o 
  -1   2   3       11.17       29.97      1.20 o 
   0   2   3      304.27      262.92      4.05 o 
   1   2   3        2.43       10.85      1.31 o 
   2   2   3     2329.10     2506.95     23.49 o 
   3   2   3      128.19      130.62      3.34 o 
   4   2   3      575.08      551.85      7.98 o 
   5   2   3        7.44        1.02      2.49 o 
   6   2   3      172.11      146.40      6.62 o 
   7   2   3        0.39       -0.99      3.75 o 
   8   2   3        9.52        2.50      4.83 o 
 -10   3   3       31.72       40.80      7.13 o 
  -9   3   3      170.34      155.00      8.11 o 
  -8   3   3       81.60       99.57      5.75 o 
  -7   3   3      119.01      106.83      4.93 o 
  -6   3   3      383.64      366.90      7.47 o 
  -5   3   3       53.08       62.87      2.65 o 
  -4   3   3      118.12      106.16      2.69 o 
  -3   3   3       26.28       26.12      2.73 o 
  -2   3   3       46.56       38.21      1.48 o 
  -1   3   3       28.59       27.35      1.26 o 
   0   3   3      128.30      153.76      3.73 o 
   1   3   3       66.95       72.38      2.06 o 
   2   3   3      513.07      516.00      6.96 o 
   3   3   3       11.03       14.73      1.68 o 
   4   3   3      155.08      149.54      4.13 o 
   5   3   3       44.11       42.94      3.79 o 
   6   3   3        7.94       15.75      4.20 o 
   7   3   3        2.19       -5.50      3.93 o 
   8   3   3        0.33       -9.49      7.95 o 
 -10   4   3        3.29       12.09      6.03 o 
  -9   4   3       36.22       45.67      5.52 o 
  -8   4   3      144.43      140.15      6.01 o 
  -7   4   3       22.61       22.67      3.60 o 
  -6   4   3      217.56      214.22      5.74 o 
  -5   4   3        6.84        8.63      1.59 o 
  -4   4   3        0.49       -1.25      1.18 o 
  -3   4   3       23.35       27.14      3.86 o 
  -2   4   3       24.76       29.02      1.35 o 
  -1   4   3      897.53      984.29      9.32 o 
   0   4   3      225.64      257.84      4.97 o 
   1   4   3       50.19       54.92      1.93 o 
   2   4   3      432.27      444.43      6.38 o 
   3   4   3       82.72       87.61      2.91 o 
   4   4   3        7.27       11.70      2.07 o 
   5   4   3      245.19      245.21      6.44 o 
   6   4   3        0.87       -1.25      3.42 o 
   7   4   3        0.09       -6.04      4.02 o 
   8   4   3        7.94        3.25      6.73 o 
 -10   5   3        0.79        0.82      5.51 o 
  -9   5   3        2.48        1.97      3.73 o 
  -8   5   3        4.50       11.97      3.50 o 
  -7   5   3      140.48      145.49      5.63 o 
  -6   5   3        1.61        0.40      2.21 o 
  -5   5   3      149.23      155.65      4.62 o 
  -4   5   3        5.75        7.80      1.58 o 
  -3   5   3      194.47      200.03      4.23 o 
  -2   5   3       49.38       48.99      1.60 o 
  -1   5   3     1841.53     1923.90     16.62 o 
   0   5   3     1349.09     1308.55     13.36 o 
   1   5   3       27.45       30.63      1.71 o 
   2   5   3       60.60       66.13      2.51 o 
   3   5   3        0.35       -0.89      1.25 o 
   4   5   3      408.61      402.72      6.81 o 
   5   5   3       20.67       18.75      4.51 o 
   6   5   3        0.03       -5.01      3.34 o 
   7   5   3        1.26       -1.17      3.94 o 
   8   5   3        2.55       -2.67      8.21 o 
 -10   6   3        2.44       15.27      6.01 o 
  -9   6   3       26.63       27.16      4.73 o 
  -8   6   3       26.38       29.47      4.35 o 
  -7   6   3       94.76       96.12      5.44 o 
  -6   6   3       37.21       54.32      3.87 o 
  -5   6   3      119.08      127.39      4.34 o 
  -4   6   3      731.94      702.78      9.67 o 
  -3   6   3       40.01       47.79      2.49 o 
  -2   6   3        0.15       -0.22      1.76 o 
  -1   6   3     1397.63     1395.45     12.70 o 
   0   6   3       51.59       64.78      2.17 o 
   1   6   3     2542.98     2505.15     21.70 o 
   2   6   3      102.14       77.12      2.69 o 
   3   6   3        2.28        2.93      1.51 o 
   4   6   3      340.66      325.21      6.16 o 
   5   6   3       85.10       94.68      4.63 o 
   6   6   3        6.67        2.81      3.74 o 
   7   6   3        0.02       -2.56      3.78 o 
  -9   7   3        0.16        3.62      4.22 o 
  -8   7   3       11.99        5.57      3.59 o 
  -7   7   3      181.02      170.92      6.03 o 
  -6   7   3        0.58       -2.72      2.31 o 
  -5   7   3       39.22       60.28      3.66 o 
  -4   7   3      485.56      504.82      7.86 o 
  -3   7   3      554.06      575.22      8.03 o 
  -2   7   3      142.43      147.63      4.56 o 
  -1   7   3     1190.67     1240.45     11.65 o 
   0   7   3      395.05      369.07      5.41 o 
   1   7   3        1.94       13.72      1.67 o 
   2   7   3      117.13      108.72      2.97 o 
   3   7   3      206.26      211.41      4.47 o 
   4   7   3      150.31      153.92      5.09 o 
   5   7   3      246.29      238.15     10.01 o 
   6   7   3       13.96        8.02      3.18 o 
   7   7   3        1.88       -4.33      6.96 o 
  -9   8   3       18.13       28.14      4.84 o 
  -8   8   3        3.56        3.83      3.93 o 
  -7   8   3      258.73      233.00      6.95 o 
  -6   8   3       86.04       85.45      4.39 o 
  -5   8   3      278.39      244.18      5.85 o 
  -4   8   3      120.42      101.58      4.12 o 
  -3   8   3     3080.81     3076.45     29.89 o 
  -2   8   3      706.55      760.94      9.40 o 
  -1   8   3     2226.35     2366.49     20.35 o 
   0   8   3       37.05       41.15      2.30 o 
   1   8   3      274.41      304.01      4.72 o 
   2   8   3      191.60      212.79      4.19 o 
   3   8   3       63.75       71.49      2.94 o 
   4   8   3      205.93      189.50      5.44 o 
   5   8   3       22.62       26.82      3.51 o 
   6   8   3       35.49       37.75      4.15 o 
   7   8   3        0.10       -5.53      3.69 o 
  -9   9   3        5.57        1.75      5.31 o 
  -8   9   3       11.50       15.21      4.40 o 
  -7   9   3       29.44       28.37      3.93 o 
  -6   9   3      188.34      170.44      5.55 o 
  -5   9   3      372.72      361.42      7.19 o 
  -4   9   3      476.62      446.18      7.49 o 
  -3   9   3     7476.48     7707.83     69.09 o 
  -2   9   3      143.30      125.31      3.40 o 
  -1   9   3      294.81      342.38      4.71 o 
   0   9   3       79.92       62.20      2.34 o 
   1   9   3        0.13       -0.22      1.12 o 
   2   9   3      194.02      178.94      3.94 o 
   3   9   3      237.34      227.04      4.83 o 
   4   9   3      237.71      242.27      6.17 o 
   5   9   3       47.52       57.70      4.32 o 
   6   9   3       37.93       40.52      4.26 o 
   7   9   3       11.59        7.42      4.70 o 
  -9  10   3        2.81       -1.03      4.34 o 
  -8  10   3       13.07       10.27      4.21 o 
  -7  10   3        8.77       11.53      3.92 o 
  -6  10   3       91.58       98.75      7.43 o 
  -5  10   3      169.87      179.36      5.23 o 
  -4  10   3      810.27      784.55     10.82 o 
  -3  10   3     2038.52     2138.05     22.17 o 
  -2  10   3     1175.04     1186.50     11.48 o 
  -1  10   3      713.04      654.45      8.53 o 
   0  10   3      140.84      140.04      3.32 o 
   1  10   3      231.79      236.14      4.29 o 
   2  10   3        7.79       10.04      1.62 o 
   3  10   3        0.50        3.12      1.69 o 
   4  10   3      173.36      177.32      5.56 o 
   5  10   3      171.15      160.07      5.67 o 
   6  10   3       10.70        7.81      3.41 o 
   7  10   3        0.45       -7.22      6.35 o 
  -9  11   3        4.08        5.07      4.59 o 
  -8  11   3       15.53       18.49      4.52 o 
  -7  11   3       38.62       46.00      5.03 o 
  -6  11   3       37.39       35.69      5.40 o 
  -5  11   3       65.19       80.76      4.59 o 
  -4  11   3      189.03      180.13      6.52 o 
  -3  11   3      398.73      396.81      7.87 o 
  -2  11   3      240.69      240.92      5.83 o 
  -1  11   3       62.94       63.90      2.56 o 
   0  11   3        4.37        8.57      1.55 o 
   1  11   3       32.55       35.60      2.16 o 
   2  11   3       41.22       42.17      3.03 o 
   3  11   3        9.05       10.83      2.19 o 
   4  11   3        1.78        3.05      2.63 o 
   5  11   3        2.67        5.28      2.92 o 
   6  11   3       34.00       26.04      3.93 o 
   7  11   3       23.13       18.89      8.25 o 
  -9  12   3        1.56       12.05      8.32 o 
  -8  12   3        0.33        2.61      4.10 o 
  -7  12   3       23.07       20.14      4.28 o 
  -6  12   3       48.86       57.31      4.89 o 
  -5  12   3       39.39       47.80      4.18 o 
  -4  12   3      650.92      653.21     11.30 o 
  -3  12   3      193.73      202.67      5.72 o 
  -2  12   3      774.06      752.09     11.37 o 
  -1  12   3      161.40      165.97      3.86 o 
   0  12   3        2.73        2.81      3.22 o 
   1  12   3        3.72        5.29      1.50 o 
   2  12   3        4.52        5.39      1.68 o 
   3  12   3        3.21        1.68      1.94 o 
   4  12   3        3.29        1.39      2.56 o 
   5  12   3        1.84       -2.07      2.78 o 
   6  12   3       27.90       19.81      4.04 o 
   7  12   3        3.31        0.71      5.10 o 
  -9  13   3       31.80       43.51     10.02 o 
  -8  13   3        0.47        3.01      3.93 o 
  -7  13   3       58.55       75.28      6.05 o 
  -6  13   3      166.70      143.07      6.17 o 
  -5  13   3       87.91       91.59      5.02 o 
  -4  13   3       33.11       56.18      4.49 o 
  -3  13   3      302.05      293.10      6.95 o 
  -2  13   3       31.30       41.97      3.22 o 
  -1  13   3       15.29       18.17      1.91 o 
   0  13   3       83.43       78.63      3.29 o 
   1  13   3      130.01      137.93      4.56 o 
   2  13   3        9.58        6.44      1.91 o 
   3  13   3      119.03      122.26      4.08 o 
   4  13   3        2.38       -1.23      2.88 o 
   5  13   3        2.09       -1.09      3.01 o 
   6  13   3        0.57       -4.86      3.27 o 
   7  13   3        1.50      -11.17     10.63 o 
  -8  14   3        1.12        3.14      4.54 o 
  -7  14   3        1.03        1.86      3.66 o 
  -6  14   3       78.57       80.34      5.77 o 
  -5  14   3       10.86        8.17      3.24 o 
  -4  14   3      724.22      656.04     11.66 o 
  -3  14   3       15.10       14.53      2.71 o 
  -2  14   3        9.17        7.18      2.32 o 
  -1  14   3        0.65       -0.19      1.75 o 
   0  14   3      112.87      106.62      3.83 o 
   1  14   3        2.37        3.87      2.19 o 
   2  14   3       50.56       61.72      7.18 o 
   3  14   3        0.07       -0.14      2.16 o 
   4  14   3        0.25       -4.29      2.86 o 
   5  14   3       15.65       10.48      3.76 o 
   6  14   3       10.78        8.65      4.59 o 
  -8  15   3       40.95       52.91      6.03 o 
  -7  15   3        1.34        1.83      3.72 o 
  -6  15   3       69.67       75.03      5.72 o 
  -5  15   3       81.01       91.73      5.63 o 
  -4  15   3      124.73      137.90      5.73 o 
  -3  15   3      493.16      468.62      9.49 o 
  -2  15   3      101.40      107.20      5.43 o 
  -1  15   3      115.67      111.68      4.43 o 
   0  15   3      205.81      202.92      5.26 o 
   1  15   3        0.16       -2.54      1.69 o 
   2  15   3      118.24      109.98      5.34 o 
   3  15   3        6.39        6.81      4.00 o 
   4  15   3        0.13        7.82      4.94 o 
   5  15   3       33.50       27.03      8.06 o 
   6  15   3        8.56       -3.64     14.07 o 
  -8  16   3        2.51        9.21      6.83 o 
  -7  16   3        9.81        9.86      4.08 o 
  -6  16   3       13.94        6.38      3.71 o 
  -5  16   3       47.94       45.99      5.06 o 
  -4  16   3      985.39      866.13     14.36 o 
  -3  16   3       69.24       66.94      4.60 o 
  -2  16   3        1.43        1.87      3.41 o 
  -1  16   3       44.01       54.59      3.76 o 
   0  16   3        1.56       -1.84      1.97 o 
   1  16   3       34.40       38.48      3.46 o 
   2  16   3        4.88        6.10      2.55 o 
   3  16   3      139.32      124.20     10.48 o 
   5  16   3        1.15        7.82      4.73 o 
   6  16   3        5.30       -1.50      6.29 o 
  -8  17   3       34.70       34.96      6.90 o 
  -7  17   3        8.91        8.95      4.74 o 
  -6  17   3        0.01       -4.01      3.08 o 
  -5  17   3        8.23        5.33      3.36 o 
  -4  17   3       87.34      101.49      6.18 o 
  -3  17   3       12.29       12.69      3.29 o 
  -2  17   3      381.77      382.57     10.37 o 
  -1  17   3      116.57       97.81      5.62 o 
   0  17   3       92.32       84.94      5.22 o 
   1  17   3        2.67        3.23      2.51 o 
   2  17   3       64.17       57.51      4.15 o 
   3  17   3        4.30       10.13      3.57 o 
   4  17   3        0.43        4.99      3.62 o 
   5  17   3        5.18        5.10      3.79 o 
   6  17   3        1.93        1.71      4.37 o 
  -7  18   3       12.46        5.20      4.49 o 
  -6  18   3        2.56        2.67      4.20 o 
  -5  18   3        6.26       -0.19      3.85 o 
  -4  18   3      146.70      147.03      6.14 o 
  -3  18   3        0.09       -4.49      3.22 o 
  -2  18   3      206.95      225.49      7.91 o 
  -1  18   3        1.04       -7.22      5.44 o 
   0  18   3      257.70      239.37      8.79 o 
   1  18   3       14.55        9.79      2.83 o 
   2  18   3        2.64        5.55      2.81 o 
   3  18   3      105.12      101.34      6.88 o 
   4  18   3       15.12       11.55      4.12 o 
   5  18   3       21.58       17.90      5.99 o 
  -7  19   3        9.43       10.08      4.51 o 
  -6  19   3        5.94        3.22      3.68 o 
  -5  19   3        0.13       -1.35      4.27 o 
  -4  19   3       10.47       12.72      3.88 o 
  -3  19   3       33.97       48.61      5.17 o 
  -2  19   3        5.31        2.91      4.68 o 
  -1  19   3       18.69       12.14      5.24 o 
   0  19   3       20.98       22.71      5.35 o 
   1  19   3        0.68       -2.36      6.88 o 
   2  19   3        1.64       -1.04      2.90 o 
   3  19   3      234.00      228.85     11.52 o 
   4  19   3       30.11       31.53      4.83 o 
   5  19   3       19.08       17.70     10.48 o 
  -7  20   3        7.75        6.48      5.33 o 
  -6  20   3       22.61       23.73      6.02 o 
  -5  20   3       34.67       22.86      5.16 o 
  -4  20   3       80.91       88.28      6.70 o 
  -3  20   3       22.96       22.21      4.73 o 
  -2  20   3        4.32        4.71      3.83 o 
  -1  20   3        1.07       -0.72      4.39 o 
   0  20   3        0.03       -4.37      3.65 o 
   1  20   3        0.01       -5.81      3.87 o 
   2  20   3       28.56       28.10      4.13 o 
   3  20   3       32.37       46.58      5.23 o 
   4  20   3        0.36       -2.10      4.44 o 
   5  20   3        4.01       -1.69      4.94 o 
  -6  21   3        5.12        6.41      5.15 o 
  -5  21   3        0.63       -5.74      3.83 o 
  -4  21   3       11.03        8.10      4.21 o 
  -3  21   3        8.36        0.01      3.68 o 
  -2  21   3        0.18       -4.83      3.22 o 
  -1  21   3       50.07       47.59      6.74 o 
   0  21   3        1.48       -2.88      5.25 o 
   1  21   3       37.70       31.95      8.08 o 
   2  21   3       13.28        9.61      8.53 o 
   3  21   3      114.79      125.31      7.51 o 
   4  21   3        0.26        0.19      5.24 o 
  -6  22   3        6.29        4.37      5.12 o 
  -5  22   3        7.94        6.79      4.84 o 
  -4  22   3        6.59        6.27      3.96 o 
  -3  22   3        7.92        3.25      4.13 o 
  -2  22   3        1.54       -1.67      3.77 o 
  -1  22   3        9.74        7.18      5.26 o 
   0  22   3       29.97       31.78      5.28 o 
   1  22   3        9.32        7.57      5.24 o 
   2  22   3        0.55        3.63      5.84 o 
   3  22   3        0.86        5.85      5.16 o 
   4  22   3       20.15       17.50      5.88 o 
  -5  23   3       11.93       11.74      5.28 o 
  -4  23   3        2.86       -6.68      4.45 o 
  -3  23   3        0.04       -3.33      3.91 o 
  -2  23   3       21.38       22.68      4.81 o 
  -1  23   3       48.33       50.10      6.09 o 
   0  23   3        5.80        5.35      4.53 o 
   1  23   3       14.88       13.78      4.87 o 
   2  23   3       25.78       27.78     13.77 o 
   3  23   3       73.10       93.39     13.47 o 
  -5  24   3        3.17       -3.87      4.55 o 
  -4  24   3        4.91        5.18      7.10 o 
  -3  24   3        3.36        5.78      4.55 o 
  -2  24   3       33.61       26.09      5.07 o 
  -1  24   3        3.76        5.01      4.73 o 
   0  24   3       22.33       24.89      5.41 o 
   1  24   3        8.49       -2.75      4.44 o 
  -4  25   3        6.94       -0.06      4.77 o 
  -3  25   3       29.42       25.35      5.39 o 
  -2  25   3        9.95        8.98      8.83 o 
  -1  25   3       25.05       13.74      5.36 o 
   0  25   3       44.21       47.17      8.00 o 
   1  25   3       13.11       12.03      5.36 o 
  -2  26   3        3.52        2.37      8.23 o 
  -1  26   3        1.19        5.27      5.28 o 
   0  26   3        2.26        5.39      5.11 o 
 -10   0   4      134.19      151.72     11.73 o 
  -9   0   4       93.53      113.55     11.80 o 
  -8   0   4       70.95       71.44      9.40 o 
  -7   0   4       55.09       38.95      9.13 o 
  -6   0   4      123.68      120.00      5.49 o 
  -5   0   4     1307.47     1273.98     18.69 o 
  -4   0   4       15.31       12.80      3.31 o 
  -3   0   4      973.70     1067.75     15.10 o 
  -2   0   4      210.76      184.65      7.33 o 
  -1   0   4     1935.58     1816.91     22.56 o 
   0   0   4     1965.55     2233.66     35.31 o 
   1   0   4       39.54       39.81      4.15 o 
   2   0   4       78.72       81.77      5.28 o 
   3   0   4       40.31       45.01      5.84 o 
   4   0   4      166.06      147.81      8.22 o 
   5   0   4       53.60       53.43      7.18 o 
   6   0   4        1.41       -2.95      6.59 o 
   7   0   4       17.70        5.18      6.65 o 
 -10   1   4        1.00       21.79      5.89 o 
  -9   1   4        0.49        7.67      4.72 o 
  -8   1   4       32.46       36.22      5.55 o 
  -7   1   4       29.97       23.00      5.66 o 
  -6   1   4       54.01       58.29      3.63 o 
  -5   1   4      110.56      120.77      3.40 o 
  -4   1   4       38.04       42.98      2.16 o 
  -3   1   4        5.44        8.98      1.25 o 
  -2   1   4      288.66      302.93      4.28 o 
  -1   1   4      190.49      189.74      3.58 o 
   0   1   4     1238.45     1337.79     16.55 o 
   1   1   4      580.51      557.47      7.55 o 
   2   1   4       18.15       11.31      2.55 o 
   3   1   4        3.83        5.53      2.38 o 
   4   1   4       39.10       50.80      4.54 o 
   5   1   4        4.70        1.65      3.33 o 
   6   1   4        0.02       -3.15      3.23 o 
   7   1   4        0.17       -5.65      3.98 o 
 -10   2   4        1.71        8.91      7.26 o 
  -9   2   4       70.55       82.24      7.44 o 
  -8   2   4        0.16        1.73      3.97 o 
  -7   2   4        1.57       -4.21      2.81 o 
  -6   2   4        9.88        8.73      2.48 o 
  -5   2   4      507.99      528.93      7.14 o 
  -4   2   4        0.73        0.68      1.13 o 
  -3   2   4      572.12      558.88      6.67 o 
  -2   2   4      396.45      418.97      5.27 o 
  -1   2   4       73.67       60.18      2.20 o 
   0   2   4       52.50       68.13      2.42 o 
   1   2   4        5.16        7.48      1.31 o 
   2   2   4      292.25      274.36      7.40 o 
   3   2   4       79.13       70.51      4.00 o 
   4   2   4       64.39       68.78      4.90 o 
   5   2   4        2.78        1.70      4.28 o 
   6   2   4        2.76       -2.46      3.15 o 
   7   2   4        2.58        3.40      4.39 o 
 -10   3   4        8.73       32.19      6.41 o 
  -9   3   4       18.38       25.33      5.96 o 
  -8   3   4        1.21       -3.50      3.85 o 
  -7   3   4       82.94       89.29      4.88 o 
  -6   3   4        8.76        9.10      2.49 o 
  -5   3   4        2.44        2.12      1.87 o 
  -4   3   4      525.69      535.35      6.77 o 
  -3   3   4      522.94      556.65      6.62 o 
  -2   3   4      947.75      968.48      9.71 o 
  -1   3   4      222.41      241.06      4.27 o 
   0   3   4      234.40      276.81      4.78 o 
   1   3   4      283.95      277.39      4.95 o 
   2   3   4        0.21        1.88      1.64 o 
   3   3   4       31.34       41.18      3.74 o 
   4   3   4      174.62      161.90      6.05 o 
   5   3   4       91.67       78.62      5.26 o 
   6   3   4        0.83        0.47      3.61 o 
   7   3   4        0.14       -3.44      4.24 o 
 -10   4   4       64.09       87.80     12.31 o 
  -9   4   4        0.99        3.13      4.45 o 
  -8   4   4        5.74        8.92      3.43 o 
  -7   4   4      312.44      295.43      7.44 o 
  -6   4   4       41.67       50.67      3.74 o 
  -5   4   4      203.61      181.92      4.94 o 
  -4   4   4       13.94       20.91      1.78 o 
  -3   4   4      529.92      554.36      6.61 o 
  -2   4   4        0.79        0.98      0.85 o 
  -1   4   4       96.32      106.02      2.39 o 
   0   4   4       84.95       88.34      2.79 o 
   1   4   4       36.86       38.88      2.64 o 
   2   4   4      530.18      498.60      7.72 o 
   3   4   4       36.04       47.83      5.01 o 
   4   4   4       83.73       86.88      4.90 o 
   5   4   4       57.01       59.63      7.69 o 
   6   4   4        3.02       -0.29      3.49 o 
   7   4   4       11.14       13.23      5.02 o 
 -10   5   4       32.58       58.48     10.20 o 
  -9   5   4        0.63        4.70      6.71 o 
  -8   5   4      102.66      105.92      5.32 o 
  -7   5   4       29.48       29.40      3.84 o 
  -6   5   4       11.84       11.39      2.67 o 
  -5   5   4      785.51      746.58     10.77 o 
  -4   5   4        0.48       -2.18      1.45 o 
  -3   5   4       21.75       29.81      2.41 o 
  -2   5   4       20.84       22.54      1.50 o 
  -1   5   4      331.26      339.59      4.65 o 
   0   5   4      838.11      863.89     10.34 o 
   1   5   4        9.93        8.78      1.70 o 
   2   5   4        0.39        5.93      1.68 o 
   3   5   4       80.37       77.31      4.18 o 
   4   5   4       43.58       50.64      4.58 o 
   5   5   4       22.47       26.17      4.09 o 
   6   5   4       16.15       10.94      3.96 o 
   7   5   4        8.41       10.19      4.74 o 
 -10   6   4       39.86       66.88     10.72 o 
  -9   6   4        6.37        8.74      4.10 o 
  -8   6   4       25.76       36.36      5.07 o 
  -7   6   4      133.35      119.92      5.40 o 
  -6   6   4        0.28       -1.48      2.11 o 
  -5   6   4        0.04       -0.28      1.72 o 
  -4   6   4      113.47      112.31      3.79 o 
  -3   6   4       43.03       51.93      2.61 o 
  -2   6   4        9.40       15.86      1.56 o 
  -1   6   4       39.25       53.18      2.08 o 
   0   6   4      340.94      345.73      4.88 o 
   1   6   4      885.80      901.71     11.15 o 
   2   6   4       11.15       14.24      2.03 o 
   3   6   4        8.87        9.43      2.86 o 
   4   6   4        1.63        2.53      3.01 o 
   5   6   4       79.74       76.75      5.47 o 
   6   6   4       44.49       48.87      5.92 o 
   7   6   4        4.31        4.04      4.72 o 
  -9   7   4       14.23       19.86      7.01 o 
  -8   7   4       45.30       47.11      5.68 o 
  -7   7   4      383.17      352.80      8.29 o 
  -6   7   4        0.36       -0.82      2.42 o 
  -5   7   4      397.45      423.96      7.81 o 
  -4   7   4      220.07      239.06      5.36 o 
  -3   7   4     1613.54     1687.31     22.11 o 
  -2   7   4      228.47      231.36      3.81 o 
  -1   7   4       33.69       30.10      1.70 o 
   0   7   4      348.74      375.90      5.28 o 
   1   7   4       34.79       62.60      2.86 o 
   2   7   4        8.42       12.05      2.04 o 
   3   7   4       60.79       67.35      3.77 o 
   4   7   4      194.88      171.80      6.51 o 
   5   7   4        2.88        1.27      3.44 o 
   6   7   4        0.00       -1.99      3.48 o 
   7   7   4        3.77       -0.33      4.37 o 
  -9   8   4        1.80        3.63      4.13 o 
  -8   8   4       25.04       33.80      7.69 o 
  -7   8   4      404.22      363.32      8.46 o 
  -6   8   4      122.23      114.91      4.79 o 
  -5   8   4      217.39      202.43      5.54 o 
  -4   8   4       31.96       29.25      2.71 o 
  -3   8   4       60.67       62.11      2.97 o 
  -2   8   4       17.33       27.45      1.71 o 
  -1   8   4        0.44        2.37      1.08 o 
   0   8   4       17.39       14.58      2.00 o 
   1   8   4      100.03       90.11      3.59 o 
   2   8   4       55.09       68.99      3.18 o 
   3   8   4      348.32      341.27      7.06 o 
   4   8   4       14.71       16.54      3.79 o 
   5   8   4       53.20       51.07      5.21 o 
   6   8   4        0.58       -1.54      3.59 o 
   7   8   4        0.73        0.41      4.46 o 
  -9   9   4       24.47       34.36      5.45 o 
  -8   9   4        1.87        2.27      4.10 o 
  -7   9   4        9.39        8.06      4.20 o 
  -6   9   4      131.85      129.30      5.07 o 
  -5   9   4      226.39      202.79      5.49 o 
  -4   9   4      112.16       88.31      3.60 o 
  -3   9   4       37.96       46.58      3.01 o 
  -2   9   4      247.77      233.19      4.84 o 
  -1   9   4        0.68       -1.94      1.29 o 
   0   9   4       21.16       24.79      2.21 o 
   1   9   4       30.70       33.33      2.67 o 
   2   9   4        3.83        7.41      1.99 o 
   3   9   4       68.62       97.15      4.29 o 
   4   9   4        3.02        3.58      3.28 o 
   5   9   4        3.80        4.16      3.46 o 
   6   9   4        3.84       -1.76      3.88 o 
  -9  10   4       46.20       57.32      8.56 o 
  -8  10   4       15.41       17.40      5.96 o 
  -7  10   4      168.07      154.02      6.67 o 
  -6  10   4        5.63        1.41      4.58 o 
  -5  10   4       22.52       25.54      3.61 o 
  -4  10   4       20.36       20.53      2.96 o 
  -3  10   4        1.67       -0.17      1.59 o 
  -2  10   4       40.45       50.22      3.59 o 
  -1  10   4       80.19       75.98      3.56 o 
   0  10   4       37.38       51.61      2.30 o 
   1  10   4       88.71       81.22      3.19 o 
   2  10   4       34.14       45.20      3.20 o 
   3  10   4       19.34       31.66      3.37 o 
   4  10   4       48.95       53.51      4.94 o 
   5  10   4        6.09        2.28      3.47 o 
   6  10   4       28.17       29.82      4.93 o 
  -9  11   4       23.98       25.71      5.31 o 
  -8  11   4        5.06       10.99      4.28 o 
  -7  11   4        9.01        8.32      3.71 o 
  -6  11   4      143.82      131.02      6.11 o 
  -5  11   4      961.10      870.90     16.33 o 
  -4  11   4       38.76       37.60      3.48 o 
  -3  11   4        6.26       11.86      3.93 o 
  -2  11   4       20.98       21.18      2.51 o 
  -1  11   4        9.44        9.34      1.58 o 
   0  11   4       15.04       16.95      1.85 o 
   1  11   4      117.03      127.01      3.89 o 
   2  11   4      161.20      142.54      5.07 o 
   3  11   4      545.50      504.01      9.01 o 
   4  11   4        0.11        0.41      3.18 o 
   5  11   4        6.56        9.23      3.95 o 
   6  11   4        0.45       -1.48      3.72 o 
  -9  12   4        2.56       -5.76      4.81 o 
  -8  12   4       32.20       27.94      4.88 o 
  -7  12   4        1.29       -3.57      3.15 o 
  -6  12   4      229.99      203.72      8.21 o 
  -5  12   4      235.07      226.25      7.15 o 
  -4  12   4        6.49       10.22      2.76 o 
  -3  12   4      492.39      489.69      9.13 o 
  -2  12   4      445.14      407.13      8.99 o 
  -1  12   4      101.97      107.95      4.13 o 
   0  12   4       10.33       12.04      2.03 o 
   1  12   4        7.85       11.44      2.16 o 
   2  12   4      133.80      141.97      4.63 o 
   3  12   4      237.37      248.71      6.36 o 
   4  12   4       14.24       14.42      3.94 o 
   5  12   4       15.18        8.71      4.13 o 
   6  12   4        3.86        3.22      7.56 o 
  -9  13   4       17.55       21.61      5.25 o 
  -8  13   4       44.77       58.11      7.78 o 
  -7  13   4        2.26       -2.37      3.44 o 
  -6  13   4      128.44      125.26      6.11 o 
  -5  13   4      466.18      431.76     11.97 o 
  -4  13   4       75.95       87.26      4.88 o 
  -3  13   4       53.36       56.97      3.94 o 
  -2  13   4       55.95       58.55      3.96 o 
  -1  13   4        2.04        2.68      2.08 o 
   0  13   4        0.98       -2.45      1.63 o 
   1  13   4        2.73       -0.60      2.05 o 
   2  13   4       97.93       98.97      4.15 o 
   3  13   4       11.30       19.33      3.26 o 
   4  13   4       88.50       91.37      6.22 o 
   5  13   4        0.15       -0.28      3.60 o 
   6  13   4       19.62        7.69      4.20 o 
  -8  14   4       10.14        8.23      5.57 o 
  -7  14   4        0.08       -3.19      3.39 o 
  -6  14   4      102.50       97.72      6.43 o 
  -5  14   4      150.58      124.00      5.82 o 
  -4  14   4     2053.83     1966.55     28.82 o 
  -3  14   4        6.98        3.85      2.60 o 
  -2  14   4        4.53        4.84      2.36 o 
  -1  14   4      114.78      117.81      4.62 o 
   0  14   4       57.25       65.92      4.12 o 
   1  14   4       16.77       17.95      2.98 o 
   2  14   4      241.03      253.26      9.46 o 
   3  14   4      205.63      218.27      8.81 o 
   4  14   4       69.21       70.27      4.85 o 
   5  14   4        1.19       -4.58      3.49 o 
   6  14   4        0.63       -1.28      9.75 o 
  -8  15   4        0.32       -4.75      4.36 o 
  -7  15   4        0.00       -4.81      3.21 o 
  -6  15   4       68.52       66.05      5.35 o 
  -5  15   4      212.56      192.99      6.98 o 
  -4  15   4      555.50      571.52     11.24 o 
  -3  15   4       21.80        9.65      3.10 o 
  -2  15   4       82.69       70.62      4.25 o 
  -1  15   4       67.69       69.66      4.15 o 
   0  15   4       14.28       13.88      3.44 o 
   1  15   4       17.36        9.19      3.61 o 
   2  15   4      233.23      255.39      8.19 o 
   3  15   4       79.20      120.48      6.14 o 
   4  15   4       11.82       13.69      4.03 o 
   5  15   4       10.88       12.72      5.08 o 
  -8  16   4       20.10       27.72      5.96 o 
  -7  16   4        8.77        9.01      3.98 o 
  -6  16   4       32.01       35.62      5.36 o 
  -5  16   4        2.41       -0.03      2.95 o 
  -4  16   4      516.01      473.29     10.27 o 
  -3  16   4       17.63       15.21      3.36 o 
  -2  16   4      132.43      118.83      5.18 o 
  -1  16   4        1.97       -3.88      2.86 o 
   0  16   4      214.34      177.11      6.98 o 
   1  16   4        6.64        3.55      4.22 o 
   2  16   4        0.97        0.00      4.23 o 
   3  16   4       79.66       94.89     11.08 o 
   4  16   4        4.31        6.34      3.78 o 
   5  16   4        1.78        1.22      4.60 o 
  -8  17   4        0.22        1.48      4.21 o 
  -7  17   4        4.00        0.90      3.66 o 
  -6  17   4        0.69        1.91      3.45 o 
  -5  17   4        3.28        5.87      4.27 o 
  -4  17   4        0.02        9.03      3.40 o 
  -3  17   4        2.74       -2.79      2.73 o 
  -2  17   4       25.00       22.68      3.61 o 
  -1  17   4       33.32       30.21      5.08 o 
   0  17   4        0.75       -4.06      3.88 o 
   1  17   4       22.39       16.96      3.96 o 
   2  17   4       67.02       67.63      6.95 o 
   3  17   4       27.55       23.25      5.61 o 
   4  17   4       25.78       20.90      5.61 o 
   5  17   4        3.53        6.59      7.18 o 
  -7  18   4        4.49        1.16      4.93 o 
  -6  18   4       81.72       91.02      6.33 o 
  -5  18   4        2.29        2.44      3.23 o 
  -4  18   4      145.07      141.35      6.78 o 
  -3  18   4        6.34        0.45      2.65 o 
  -2  18   4       67.79       74.85      8.60 o 
  -1  18   4       30.90       28.11      5.81 o 
   0  18   4        0.02       -3.21      4.03 o 
   1  18   4        8.78       16.76      6.59 o 
   2  18   4       38.87       44.37      4.90 o 
   3  18   4       54.27       65.46      9.29 o 
   4  18   4        5.20        0.38      5.24 o 
  -7  19   4        2.69        1.74      3.75 o 
  -6  19   4        0.85       -0.60      3.41 o 
  -5  19   4       27.36       26.11      4.14 o 
  -4  19   4        6.46       10.17      4.05 o 
  -3  19   4       11.59        4.86      3.62 o 
  -2  19   4       25.21       24.16      4.41 o 
  -1  19   4      255.22      262.82     22.00 o 
   0  19   4       29.57       24.95      5.53 o 
   1  19   4       82.04       75.43      9.88 o 
   2  19   4       40.97       47.02      5.14 o 
   3  19   4      108.63      115.87      8.04 o 
   4  19   4        0.04       -1.27      3.81 o 
  -6  20   4       13.85        7.18      4.53 o 
  -5  20   4       10.75       10.44      4.86 o 
  -4  20   4        2.10        7.10      3.98 o 
  -3  20   4        3.67        1.30      4.19 o 
  -2  20   4        0.13       -1.66      3.48 o 
  -1  20   4        0.00        1.02      4.75 o 
   0  20   4      144.47      146.28      8.90 o 
   1  20   4        9.21        8.38      6.59 o 
   2  20   4       28.76       31.31      6.39 o 
   3  20   4        2.21        6.30      4.00 o 
   4  20   4        6.48        3.24      3.97 o 
  -6  21   4        0.10        1.08      4.24 o 
  -5  21   4       34.05       26.50      5.38 o 
  -4  21   4       36.25       28.88      6.38 o 
  -3  21   4       32.06       30.51      4.92 o 
  -2  21   4        1.16        5.93      3.90 o 
  -1  21   4       36.75       37.06      6.59 o 
   0  21   4        0.00       -3.79      4.53 o 
   1  21   4        3.16        7.62      6.59 o 
   2  21   4        6.37        8.10      8.38 o 
   3  21   4       54.40       34.62      6.82 o 
  -5  22   4        0.36       -1.03      4.17 o 
  -4  22   4       23.74       30.57      5.26 o 
  -3  22   4        0.30       -1.33      3.62 o 
  -2  22   4       39.16       32.14      5.03 o 
  -1  22   4        0.01        6.28      5.12 o 
   0  22   4        0.00       -2.51      4.98 o 
   1  22   4       75.29       73.63     24.85 o 
   2  22   4       23.67       30.83      8.38 o 
   3  22   4        1.02        5.21      5.70 o 
  -5  23   4        0.71       -0.74      5.61 o 
  -4  23   4        2.78       -3.26      4.01 o 
  -3  23   4        0.00       -3.48      3.97 o 
  -2  23   4       74.84       83.65      8.68 o 
  -1  23   4       96.50       73.42     14.07 o 
   0  23   4        4.57        7.07      7.93 o 
   1  23   4        0.93        5.26      5.53 o 
   2  23   4        6.13       12.27      7.78 o 
  -4  24   4        8.90        9.65      4.81 o 
  -3  24   4       17.85       16.31      5.02 o 
  -2  24   4        0.06        5.79      5.74 o 
  -1  24   4        0.58       -2.74      8.53 o 
   0  24   4        3.63        4.53      5.65 o 
   1  24   4       19.54       25.97      7.48 o 
  -3  25   4        0.64       -1.18      4.51 o 
  -2  25   4        1.10       -8.10      8.53 o 
  -1  25   4        8.40        6.36      5.92 o 
   0  25   4       13.18       10.40      6.20 o 
 -10   1   5       17.80       28.06      6.26 o 
  -9   1   5       64.92       73.35      9.42 o 
  -8   1   5       16.09       19.71      7.47 o 
  -7   1   5        0.09       -4.49      2.99 o 
  -6   1   5       44.89       45.61      4.62 o 
  -5   1   5       37.65       45.13      3.08 o 
  -4   1   5       80.48       86.59      2.80 o 
  -3   1   5      538.61      536.02      6.82 o 
  -2   1   5        0.08       -0.84      0.94 o 
  -1   1   5      412.90      407.22      7.58 o 
   0   1   5      527.50      557.33      9.65 o 
   1   1   5       47.50       58.59      3.47 o 
   2   1   5       11.97        8.26      2.93 o 
   3   1   5      106.63      105.01      5.18 o 
   4   1   5       16.19       13.42      3.65 o 
   5   1   5       28.15       23.98      4.26 o 
   6   1   5        3.99        1.97      3.94 o 
 -10   2   5       27.95       45.76     10.41 o 
  -9   2   5       22.06       36.39      7.00 o 
  -8   2   5      198.58      172.11      7.51 o 
  -7   2   5      276.62      234.10      8.04 o 
  -6   2   5      152.68      146.16      4.98 o 
  -5   2   5       28.29       35.96      2.89 o 
  -4   2   5      687.40      658.55      8.11 o 
  -3   2   5      177.59      173.50      3.59 o 
  -2   2   5       16.70       18.25      1.50 o 
  -1   2   5       10.79        6.62      1.80 o 
   0   2   5       40.89       42.86      3.19 o 
   1   2   5       44.66       58.43      3.89 o 
   2   2   5        0.49       -0.33      2.90 o 
   3   2   5      102.90      108.75      5.16 o 
   4   2   5        1.64       -1.24      2.89 o 
   5   2   5        0.34        2.51      3.42 o 
   6   2   5        8.33       10.79      4.23 o 
 -10   3   5       52.15       73.08     14.91 o 
  -9   3   5       20.80       19.41      5.40 o 
  -8   3   5       62.74       70.16      6.36 o 
  -7   3   5       47.86       56.13      6.65 o 
  -6   3   5       27.11       25.64      3.15 o 
  -5   3   5      247.21      223.72      5.47 o 
  -4   3   5      832.21      817.53     10.88 o 
  -3   3   5        0.00       -0.37      1.05 o 
  -2   3   5       21.87       23.97      1.67 o 
  -1   3   5        0.09       -1.02      1.23 o 
   0   3   5        6.63       10.94      2.24 o 
   1   3   5       26.10       23.56      2.89 o 
   2   3   5       54.17       58.57      4.43 o 
   3   3   5        5.16        1.70      2.88 o 
   4   3   5        7.73       -1.04      2.95 o 
   5   3   5        8.56        2.33      4.69 o 
   6   3   5        0.16       -4.41      3.49 o 
 -10   4   5       28.75       64.29      8.45 o 
  -9   4   5        7.36       10.03      6.57 o 
  -8   4   5       51.73       57.93      6.10 o 
  -7   4   5      206.42      193.70      6.14 o 
  -6   4   5      213.64      198.52      5.78 o 
  -5   4   5       48.41       61.02      3.62 o 
  -4   4   5       83.79       78.21      3.29 o 
  -3   4   5      424.95      453.09      6.13 o 
  -2   4   5      116.97      127.94      2.98 o 
  -1   4   5      529.96      534.45      7.65 o 
   0   4   5      124.16      119.59      4.27 o 
   1   4   5      159.94      178.79      5.49 o 
   2   4   5       38.03       50.87      4.08 o 
   3   4   5       17.12       14.88      3.48 o 
   4   4   5       41.06       38.83      4.62 o 
   5   4   5       16.08       11.60      3.81 o 
   6   4   5        0.13       -4.84      3.23 o 
  -9   5   5       16.48       21.03      9.72 o 
  -8   5   5        3.61       -0.01      3.92 o 
  -7   5   5      405.50      391.45      9.02 o 
  -6   5   5      370.00      350.10      7.55 o 
  -5   5   5       41.17       43.12      3.28 o 
  -4   5   5       88.10       82.79      4.05 o 
  -3   5   5        1.41       -0.70      1.31 o 
  -2   5   5       19.74       21.30      1.98 o 
  -1   5   5       24.18       32.66      2.34 o 
   0   5   5      494.60      541.21      9.50 o 
   1   5   5       12.10       11.78      2.90 o 
   2   5   5      154.33      148.85      6.78 o 
   3   5   5       51.55       63.25      5.08 o 
   4   5   5       24.31       17.00      3.79 o 
   5   5   5        0.84        1.79      3.18 o 
   6   5   5        0.00       -0.99      3.87 o 
  -9   6   5       10.59       12.19      8.08 o 
  -8   6   5       34.39       29.96      4.15 o 
  -7   6   5      360.81      338.99      8.05 o 
  -6   6   5        3.42        2.18      2.49 o 
  -5   6   5       81.84       94.69      4.79 o 
  -4   6   5       14.02       21.20      2.42 o 
  -3   6   5        3.82        2.08      1.52 o 
  -2   6   5      324.58      350.97      6.01 o 
  -1   6   5      220.64      201.98      4.53 o 
   0   6   5      203.38      202.48      5.60 o 
   1   6   5        2.44        7.76      3.53 o 
   2   6   5        0.16        1.44      2.46 o 
   3   6   5      366.67      324.48      8.54 o 
   4   6   5       21.45       23.46      4.20 o 
   5   6   5        5.06        1.38      3.44 o 
   6   6   5        5.09        4.36      4.20 o 
  -9   7   5        3.13        5.94      5.17 o 
  -8   7   5        6.03       -3.14      3.02 o 
  -7   7   5      218.77      204.39      6.61 o 
  -6   7   5        0.03       -1.82      2.38 o 
  -5   7   5        1.03        1.98      2.12 o 
  -4   7   5        1.90        0.76      1.75 o 
  -3   7   5      285.43      266.49      5.48 o 
  -2   7   5       94.34      101.04      3.31 o 
  -1   7   5       11.62       11.11      1.84 o 
   0   7   5        3.21        2.13      1.77 o 
   1   7   5      206.94      224.43      6.12 o 
   2   7   5      107.95      104.15      4.80 o 
   3   7   5        4.30       11.31      3.61 o 
   4   7   5        2.35       -3.87      3.24 o 
   5   7   5       29.54       28.79      4.60 o 
   6   7   5        0.04       -3.64      3.65 o 
  -9   8   5       21.36       37.11      7.04 o 
  -8   8   5        0.35        1.93      3.47 o 
  -7   8   5        3.19       -1.22      2.79 o 
  -6   8   5      122.08      108.95      4.88 o 
  -5   8   5      539.79      530.78     11.59 o 
  -4   8   5       52.34       65.64      3.43 o 
  -3   8   5       85.23       80.46      3.30 o 
  -2   8   5      155.29      137.38      5.53 o 
  -1   8   5        8.31       10.22      1.93 o 
   0   8   5        5.63        6.47      1.86 o 
   1   8   5       62.41       58.83      3.89 o 
   2   8   5       40.61       42.18      4.13 o 
   3   8   5        1.66       10.28      3.52 o 
   4   8   5       15.88       10.79      3.45 o 
   5   8   5       11.42        8.40      3.85 o 
   6   8   5        0.81       -1.89      4.30 o 
  -9   9   5       10.54        2.77      4.13 o 
  -8   9   5       27.87       21.63      4.50 o 
  -7   9   5      108.88      100.55      5.84 o 
  -6   9   5       24.39       24.20      3.88 o 
  -5   9   5       35.14       45.87      4.06 o 
  -4   9   5        1.61       -0.03      1.86 o 
  -3   9   5        6.37        6.87      1.96 o 
  -2   9   5      233.05      254.75      6.31 o 
  -1   9   5       58.84       70.95      3.09 o 
   0   9   5       46.98       62.62      3.53 o 
   1   9   5      396.66      394.76      8.49 o 
   2   9   5      204.55      184.64      6.30 o 
   3   9   5      267.30      253.94      7.66 o 
   4   9   5        0.28       -1.90      3.17 o 
   5   9   5        4.66        7.82      3.83 o 
   6   9   5        0.01        0.74      3.99 o 
  -9  10   5       47.43       61.51      8.30 o 
  -8  10   5        1.29        0.34      3.48 o 
  -7  10   5      233.04      200.77      7.37 o 
  -6  10   5      121.34      112.95      5.52 o 
  -5  10   5       17.85       12.67      3.05 o 
  -4  10   5        7.22        6.36      2.56 o 
  -3  10   5        0.83       -1.42      1.82 o 
  -2  10   5      117.82      126.08      4.72 o 
  -1  10   5      149.32      144.63      4.86 o 
   0  10   5        9.20       12.23      2.50 o 
   1  10   5       31.22       38.23      3.62 o 
   2  10   5       14.47       15.04      3.45 o 
   3  10   5      223.42      208.38      8.67 o 
   4  10   5        0.47        1.43      3.27 o 
   5  10   5        1.21        1.49      3.50 o 
  -9  11   5       26.72       27.10      5.26 o 
  -8  11   5       47.84       43.02      6.42 o 
  -7  11   5        5.42        5.11      3.64 o 
  -6  11   5       25.09       25.04      3.97 o 
  -5  11   5       92.91       83.18      4.93 o 
  -4  11   5      248.35      253.69      6.98 o 
  -3  11   5       13.97       12.91      2.62 o 
  -2  11   5       11.57       13.56      3.34 o 
  -1  11   5      178.17      192.77      6.65 o 
   0  11   5       53.71       62.69      3.39 o 
   1  11   5       89.26       89.12      4.50 o 
   2  11   5      152.46      149.78      5.89 o 
   3  11   5        0.04       11.52      3.56 o 
   4  11   5       69.36       79.70      5.58 o 
   5  11   5        0.09        2.36      3.71 o 
  -9  12   5       13.85       12.40      4.90 o 
  -8  12   5       43.47       47.89      5.48 o 
  -7  12   5        0.08       -2.23      3.03 o 
  -6  12   5       28.97       39.46      4.47 o 
  -5  12   5       24.07       37.36      4.25 o 
  -4  12   5      205.02      210.51      6.56 o 
  -3  12   5      220.37      212.37      6.18 o 
  -2  12   5       54.09       66.79      5.14 o 
  -1  12   5      117.52      128.84      5.83 o 
   0  12   5      280.75      265.58      7.52 o 
   1  12   5       15.58       17.53      3.64 o 
   2  12   5      108.04       99.41      5.21 o 
   3  12   5        3.10        4.70      3.80 o 
   4  12   5        0.06       -0.74      3.05 o 
   5  12   5       26.10       25.45      4.79 o 
  -8  13   5        2.34       -3.16      3.38 o 
  -7  13   5       47.86       51.29      5.25 o 
  -6  13   5       17.16       10.31      3.50 o 
  -5  13   5      430.12      415.55      9.85 o 
  -4  13   5      602.77      512.84     11.74 o 
  -3  13   5       58.79       68.64      4.50 o 
  -2  13   5      114.52       96.93      5.52 o 
  -1  13   5       16.09        8.68      3.48 o 
   0  13   5       45.31       65.00      5.99 o 
   1  13   5       24.76       21.47      3.85 o 
   2  13   5      104.01      106.95      6.25 o 
   3  13   5      113.99      108.94      6.41 o 
   4  13   5       26.06       28.66      4.52 o 
   5  13   5        0.02        3.36      3.78 o 
  -8  14   5       13.49        6.98      4.18 o 
  -7  14   5        0.02       -1.06      3.29 o 
  -6  14   5       25.47       22.18      4.83 o 
  -5  14   5        2.67        7.38      3.22 o 
  -4  14   5        4.14        6.27      3.03 o 
  -3  14   5       29.64       22.72      5.05 o 
  -2  14   5      144.77      139.28      6.55 o 
  -1  14   5      111.34      103.97      5.71 o 
   0  14   5      196.91      190.66     10.93 o 
   1  14   5      103.70      106.44      5.79 o 
   2  14   5      134.55      154.27      6.99 o 
   3  14   5       29.13       38.21      6.59 o 
   4  14   5       10.54       15.64      5.13 o 
   5  14   5        0.81       10.50      4.40 o 
  -8  15   5        0.01       -3.18      3.61 o 
  -7  15   5        1.15       -1.41      3.41 o 
  -6  15   5        0.26        2.21      3.89 o 
  -5  15   5       33.38       25.79      3.97 o 
  -4  15   5        9.46       17.04      4.15 o 
  -3  15   5       20.47       19.03      3.38 o 
  -2  15   5        1.66       -1.85      4.08 o 
  -1  15   5      153.15      146.28      6.73 o 
   0  15   5        0.00       -0.64      3.48 o 
   1  15   5       15.68       22.92      5.70 o 
   2  15   5      145.96      143.21      8.48 o 
   3  15   5        1.51        0.25      3.49 o 
   4  15   5        0.77       -1.25      3.66 o 
  -8  16   5        6.19        0.68      3.91 o 
  -7  16   5        2.49        0.56      3.46 o 
  -6  16   5      148.04      131.53      6.40 o 
  -5  16   5        4.84        7.55      3.17 o 
  -4  16   5        8.96        5.56      3.19 o 
  -3  16   5       16.57       28.49      4.60 o 
  -2  16   5        2.59       -2.16      4.43 o 
  -1  16   5        0.58       -2.55      3.41 o 
   0  16   5      129.01      126.36      9.16 o 
   1  16   5      130.92      112.82      7.88 o 
   2  16   5      152.82      142.81      7.02 o 
   3  16   5       31.17       25.81      5.67 o 
   4  16   5        0.06       -3.71      4.22 o 
  -7  17   5        1.40       -1.28      3.49 o 
  -6  17   5       20.88       29.77      4.65 o 
  -5  17   5       23.98       24.50      6.64 o 
  -4  17   5       23.03       25.52      3.93 o 
  -3  17   5        6.81        5.40      3.90 o 
  -2  17   5       27.51       25.55      4.84 o 
  -1  17   5       59.56       62.47      5.95 o 
   0  17   5      107.65      113.16      9.66 o 
   1  17   5       16.50       21.38      8.23 o 
   2  17   5        1.21        6.88      6.59 o 
   3  17   5        2.51        0.33      4.55 o 
   4  17   5        1.96        0.64      4.94 o 
  -7  18   5       12.29        7.73      5.30 o 
  -6  18   5       77.04       78.30      5.92 o 
  -5  18   5        0.72        2.96      3.20 o 
  -4  18   5       46.13       49.56      4.64 o 
  -3  18   5      132.47      141.32      9.87 o 
  -2  18   5       26.84       20.74      4.70 o 
  -1  18   5        0.28        1.81      4.76 o 
   0  18   5       30.99       27.94      5.90 o 
   1  18   5        2.20        3.82      5.03 o 
   2  18   5        8.41       15.86      7.78 o 
   3  18   5        0.07        2.99      7.18 o 
  -6  19   5      162.37      135.16      6.83 o 
  -5  19   5       87.11       89.29      5.88 o 
  -4  19   5       57.12       60.44      5.16 o 
  -3  19   5       45.52       36.63      6.33 o 
  -2  19   5        3.35        1.82      4.71 o 
  -1  19   5        2.74       -3.29      6.74 o 
   0  19   5       14.58        6.22      5.25 o 
   1  19   5        3.39       16.15      5.53 o 
   2  19   5       16.99       20.65      8.08 o 
   3  19   5        0.30       -4.19      6.59 o 
  -6  20   5      123.24      120.33      9.03 o 
  -5  20   5       51.10       37.07      6.86 o 
  -4  20   5        2.63       -4.22      3.61 o 
  -3  20   5        0.96        6.15      5.30 o 
  -2  20   5        0.31       -4.37      5.84 o 
  -1  20   5        4.35        3.86      4.93 o 
   0  20   5        0.00       -0.37      4.66 o 
   1  20   5       44.36       38.13     11.52 o 
   2  20   5       53.14       56.58     10.48 o 
   3  20   5        0.06        2.69      7.18 o 
  -5  21   5      104.82       98.36      7.54 o 
  -4  21   5       24.70        9.17      6.29 o 
  -3  21   5       24.44       21.53      6.25 o 
  -2  21   5       14.65       14.05      5.80 o 
  -1  21   5       86.86       84.89      9.43 o 
   0  21   5        0.00       -6.59      4.39 o 
   1  21   5       36.81       40.09      8.68 o 
   2  21   5       24.73       25.44      8.98 o 
  -5  22   5       19.60        9.20      4.89 o 
  -4  22   5        1.66        0.19      5.43 o 
  -3  22   5        0.65       -3.14      8.83 o 
  -2  22   5        6.56        8.29      5.58 o 
  -1  22   5        0.05       -2.96      5.69 o 
   0  22   5        1.48       -7.01      4.85 o 
   1  22   5        2.59        8.96      6.09 o 
  -4  23   5        6.74       -0.36      5.50 o 
  -3  23   5        0.05       -3.74      6.74 o 
  -2  23   5        0.60        7.94      6.88 o 
  -1  23   5       11.09        4.26      5.43 o 
   0  23   5       13.65       16.88      6.42 o 
   1  23   5       13.26       18.92     15.86 o 
  -3  24   5        3.32       -3.42     10.18 o 
  -2  24   5        0.22        0.06      5.48 o 
  -1  24   5        0.05       -4.30      5.20 o 
  -9   0   6       96.68      112.92     11.50 o 
  -8   0   6      662.91      636.99     30.23 o 
  -7   0   6      100.84      106.43      8.98 o 
  -6   0   6      314.57      263.56     11.20 o 
  -5   0   6      351.84      332.14     11.51 o 
  -4   0   6      167.16      184.30      5.82 o 
  -3   0   6      169.29      147.66      6.74 o 
  -2   0   6      253.58      266.91      9.06 o 
  -1   0   6      152.47      154.88      7.19 o 
   0   0   6        0.12       -0.83      2.62 o 
   1   0   6       68.85       68.31      6.04 o 
   2   0   6      117.51      111.06     10.18 o 
   3   0   6       69.56       74.43      8.23 o 
   4   0   6        1.49        3.26      4.46 o 
   5   0   6        0.11        1.34      5.11 o 
  -9   1   6        8.63        7.16      4.66 o 
  -8   1   6      103.19      120.74      7.04 o 
  -7   1   6       14.38       20.14      4.16 o 
  -6   1   6        3.27       -2.72      2.64 o 
  -5   1   6       23.03       23.10      2.73 o 
  -4   1   6      193.91      186.18      4.14 o 
  -3   1   6       12.98       11.29      3.07 o 
  -2   1   6        6.75        9.92      2.20 o 
  -1   1   6       16.22       15.13      2.57 o 
   0   1   6       92.52      100.64      4.47 o 
   1   1   6      195.91      184.77      6.22 o 
   2   1   6      102.17       98.98      5.74 o 
   3   1   6      143.22      122.10      5.96 o 
   4   1   6        8.05        4.23      3.21 o 
   5   1   6        0.32       -1.73      3.11 o 
  -9   2   6       29.27       40.54      6.09 o 
  -8   2   6        8.37       17.82      4.78 o 
  -7   2   6      125.25      108.49      6.10 o 
  -6   2   6       14.64       15.80      3.52 o 
  -5   2   6      271.50      258.36      6.05 o 
  -4   2   6       36.31       44.18      2.99 o 
  -3   2   6       29.87       37.34      3.00 o 
  -2   2   6       28.55       32.48      2.86 o 
  -1   2   6       21.79       29.94      2.98 o 
   0   2   6        0.28        3.20      2.15 o 
   1   2   6       18.26       21.84      3.44 o 
   2   2   6       24.65       22.34      4.09 o 
   3   2   6        0.24        8.47      3.41 o 
   4   2   6        2.25        4.10      3.21 o 
   5   2   6        1.31        1.55      3.47 o 
  -9   3   6       37.30       30.42      5.82 o 
  -8   3   6        3.90        3.29      4.01 o 
  -7   3   6       85.00       95.25      6.15 o 
  -6   3   6       24.15       31.50      4.21 o 
  -5   3   6       46.22       55.04      3.62 o 
  -4   3   6       11.60       16.97      2.67 o 
  -3   3   6       48.69       51.45      3.38 o 
  -2   3   6       21.30       19.47      2.52 o 
  -1   3   6      114.36      115.90      4.50 o 
   0   3   6       14.28       21.39      3.05 o 
   1   3   6       25.49       29.52      3.70 o 
   2   3   6       28.65       32.51      4.60 o 
   3   3   6       35.51       33.15      4.29 o 
   4   3   6        2.49        1.13      3.28 o 
   5   3   6        2.47        3.72      3.51 o 
  -9   4   6       29.89       33.77      5.93 o 
  -8   4   6      148.77      137.36      7.29 o 
  -7   4   6      138.32      127.22      6.48 o 
  -6   4   6        0.00        0.35      2.35 o 
  -5   4   6        1.93        1.08      1.97 o 
  -4   4   6      342.80      332.40      7.61 o 
  -3   4   6       40.98       49.28      4.31 o 
  -2   4   6       53.62       51.46      3.40 o 
  -1   4   6       30.71       34.71      3.23 o 
   0   4   6        8.19        3.27      2.51 o 
   1   4   6      139.11      142.34      5.57 o 
   2   4   6        0.98        2.64      3.37 o 
   3   4   6       10.79       13.00      3.62 o 
   4   4   6        0.82        1.40      3.25 o 
   5   4   6        0.09        1.17      3.55 o 
  -9   5   6      113.51      116.11      7.96 o 
  -8   5   6       15.15       23.93      6.03 o 
  -7   5   6      204.39      197.36      7.65 o 
  -6   5   6       57.37       71.04      4.47 o 
  -5   5   6       17.63       14.02      2.66 o 
  -4   5   6      103.90      113.21      4.69 o 
  -3   5   6      167.50      156.10      5.13 o 
  -2   5   6       12.98       12.69      2.35 o 
  -1   5   6       23.65       27.28      3.05 o 
   0   5   6       58.17       61.99      4.11 o 
   1   5   6       13.06       17.94      4.16 o 
   2   5   6       60.04       58.51      4.90 o 
   3   5   6       70.32       71.08      7.91 o 
   4   5   6        0.71        2.03      3.05 o 
   5   5   6        0.02        1.39      3.61 o 
  -9   6   6        9.89        3.66      6.20 o 
  -8   6   6        0.18       -3.45      3.69 o 
  -7   6   6        6.59        5.22      2.98 o 
  -6   6   6       74.76       77.52      4.54 o 
  -5   6   6        7.54        5.88      2.25 o 
  -4   6   6      116.98      111.22      4.71 o 
  -3   6   6      112.31      121.10      4.66 o 
  -2   6   6       39.98       47.66      4.49 o 
  -1   6   6       21.56       34.54      3.18 o 
   0   6   6       27.34       38.33      3.66 o 
   1   6   6      194.27      183.47      7.30 o 
   2   6   6        7.86        8.42      3.45 o 
   3   6   6        0.06        1.85      3.10 o 
   4   6   6        0.94       -0.95      3.00 o 
   5   6   6        3.08        6.15      3.92 o 
  -9   7   6        1.84       -0.67      6.97 o 
  -8   7   6        2.42       -3.94      4.27 o 
  -7   7   6      154.49      146.37      5.75 o 
  -6   7   6       27.95       30.06      3.88 o 
  -5   7   6       29.72       32.16      3.73 o 
  -4   7   6       30.16       34.01      5.14 o 
  -3   7   6        1.35       -0.20      2.02 o 
  -2   7   6       16.44       11.56      3.15 o 
  -1   7   6      417.78      400.40      8.38 o 
   0   7   6       10.44       13.70      2.91 o 
   1   7   6      342.13      294.83      7.92 o 
   2   7   6       15.10       12.26      3.37 o 
   3   7   6       16.85       15.78      3.83 o 
   4   7   6        1.48        3.40      3.37 o 
   5   7   6        3.39        2.80      3.88 o 
  -9   8   6        7.99       20.40      6.39 o 
  -8   8   6        6.28       -1.06      3.93 o 
  -7   8   6      136.53      128.21      7.59 o 
  -6   8   6       34.61       39.39      4.26 o 
  -5   8   6      488.39      437.92      8.44 o 
  -4   8   6        2.51       -1.46      2.47 o 
  -3   8   6       46.46       56.81      4.14 o 
  -2   8   6       12.14       16.50      3.64 o 
  -1   8   6       56.04       62.31      3.93 o 
   0   8   6      212.01      190.07      6.21 o 
   1   8   6        1.53        7.28      3.00 o 
   2   8   6       32.78       34.25      4.34 o 
   3   8   6       75.68       70.06      5.55 o 
   4   8   6        1.49        6.60      3.51 o 
   5   8   6        0.00       -0.64      3.63 o 
  -9   9   6       40.10       55.26      7.75 o 
  -8   9   6       40.90       38.53      4.96 o 
  -7   9   6       69.26       74.62      5.59 o 
  -6   9   6       47.56       44.48      4.50 o 
  -5   9   6        1.98        4.95      2.74 o 
  -4   9   6       12.02        8.23      3.44 o 
  -3   9   6        0.00       -3.36      2.24 o 
  -2   9   6      102.51       93.14      5.63 o 
  -1   9   6       10.18       12.21      3.55 o 
   0   9   6      137.54      148.67      6.43 o 
   1   9   6       18.12       19.30      4.10 o 
   2   9   6       38.29       43.21      4.65 o 
   3   9   6        0.06       -2.19      3.33 o 
   4   9   6        0.87       -0.23      3.21 o 
   5   9   6        1.14        3.54      3.90 o 
  -9  10   6        1.60       -3.89      4.78 o 
  -8  10   6       58.25       53.39      5.41 o 
  -7  10   6       81.83       94.84      6.10 o 
  -6  10   6       23.45       20.48      3.74 o 
  -5  10   6       45.95       52.22      4.44 o 
  -4  10   6       23.42       35.73      7.43 o 
  -3  10   6      140.02      120.35      5.99 o 
  -2  10   6       26.59       30.73      4.23 o 
  -1  10   6       31.57       49.05      4.99 o 
   0  10   6      268.05      241.88     11.15 o 
   1  10   6       94.18       88.62      4.96 o 
   2  10   6       93.27       85.34      5.24 o 
   3  10   6        0.12       -0.88      2.83 o 
   4  10   6        1.25        0.97      3.21 o 
  -8  11   6        2.95        3.94      3.65 o 
  -7  11   6        3.59        4.90      3.42 o 
  -6  11   6       16.51       16.45      3.74 o 
  -5  11   6       11.69        6.86      4.87 o 
  -4  11   6        4.85        4.77      3.55 o 
  -3  11   6       65.63       78.61      5.85 o 
  -2  11   6       34.71       36.43      4.63 o 
  -1  11   6      297.42      312.48     11.80 o 
   0  11   6      285.46      258.00     27.09 o 
   1  11   6       85.40       91.70      5.03 o 
   2  11   6       37.71       61.12      5.02 o 
   3  11   6        2.50        1.62      3.06 o 
   4  11   6        0.12        4.19      3.61 o 
  -8  12   6        0.86        1.75      3.82 o 
  -7  12   6        0.03       -5.72      4.45 o 
  -6  12   6        0.11       -2.55      2.68 o 
  -5  12   6        0.86        3.04      3.87 o 
  -4  12   6       82.24       81.79      6.34 o 
  -3  12   6       35.02       31.78      4.65 o 
  -2  12   6       85.42       69.98      5.90 o 
  -1  12   6       74.66       81.32      7.77 o 
   0  12   6      274.91      274.58     30.83 o 
   1  12   6       43.60       44.70      4.98 o 
   2  12   6       34.14       29.10      4.75 o 
   3  12   6        1.23        1.76      3.32 o 
   4  12   6        3.57        2.55      3.63 o 
  -8  13   6        8.43        9.80      5.20 o 
  -7  13   6        0.82        0.47      3.27 o 
  -6  13   6        0.37        2.38      3.08 o 
  -5  13   6       19.62       22.21      4.79 o 
  -4  13   6      156.00      141.50      7.08 o 
  -3  13   6        0.33       -4.61      3.07 o 
  -2  13   6        0.30       -4.41      2.94 o 
  -1  13   6        7.74       11.58      5.99 o 
   0  13   6       25.47       35.38      6.11 o 
   1  13   6        1.77        2.70      4.93 o 
   2  13   6       10.95       12.66      4.09 o 
   3  13   6        0.00        0.55      4.50 o 
   4  13   6        0.74        6.70      4.37 o 
  -8  14   6        6.84        8.75      5.06 o 
  -7  14   6       10.03        7.01      3.71 o 
  -6  14   6        3.19       -2.61      2.93 o 
  -5  14   6        0.01       -0.24      3.66 o 
  -4  14   6       24.75       24.95      4.72 o 
  -3  14   6       53.34       64.83      5.90 o 
  -2  14   6        5.92        5.32      3.94 o 
  -1  14   6        1.27       -1.40      4.03 o 
   0  14   6      126.79      123.92      8.31 o 
   1  14   6       80.22       77.72     14.67 o 
   2  14   6       45.86       43.08      5.57 o 
   3  14   6        2.61       -0.52      4.82 o 
   4  14   6        1.03       -0.94      6.22 o 
  -7  15   6       18.59       21.52      5.00 o 
  -6  15   6        0.28       -0.02      3.10 o 
  -5  15   6       15.75       15.73      4.41 o 
  -4  15   6        0.23       -0.76      3.78 o 
  -3  15   6       41.51       42.44      5.24 o 
  -2  15   6       90.61       76.41      5.97 o 
  -1  15   6        0.04       -2.96      4.24 o 
   0  15   6        0.04        5.08      4.81 o 
   1  15   6       59.96       76.77      7.51 o 
   2  15   6       33.19       41.78     14.67 o 
   3  15   6        2.09        6.72      8.57 o 
  -7  16   6        0.22       -0.08      3.50 o 
  -6  16   6       45.87       47.52      6.11 o 
  -5  16   6       45.29       59.00      6.24 o 
  -4  16   6       19.87       12.51      6.22 o 
  -3  16   6       30.57       37.46      5.18 o 
  -2  16   6        0.98        2.15      4.60 o 
  -1  16   6        0.34       -3.75      4.15 o 
   0  16   6        3.98        6.79      4.71 o 
   1  16   6        7.28        8.62      5.37 o 
   2  16   6       56.87       49.09     10.18 o 
   3  16   6        0.77       -0.60      8.68 o 
  -7  17   6        3.78       -3.39      7.00 o 
  -6  17   6      137.07      117.79      7.57 o 
  -5  17   6       74.32       74.55      6.99 o 
  -4  17   6       38.07       30.51      6.31 o 
  -3  17   6       72.72       85.10      6.57 o 
  -2  17   6       92.66       92.99      6.50 o 
  -1  17   6        3.21        1.42      4.43 o 
   0  17   6        8.95        3.65      4.96 o 
   1  17   6       44.10       47.28      7.33 o 
   2  17   6        0.22        0.30      6.88 o 
   3  17   6        2.84       -3.29      7.18 o 
  -6  18   6      194.81      208.70     14.27 o 
  -5  18   6       23.86       21.28      5.99 o 
  -4  18   6        0.01       -1.68      5.04 o 
  -3  18   6        1.20        3.09      3.88 o 
  -2  18   6        7.96        8.63      4.35 o 
  -1  18   6        4.24        6.10      4.29 o 
   0  18   6       18.12       17.66      7.48 o 
   1  18   6       20.03       11.37      7.48 o 
   2  18   6       17.56        6.59      8.08 o 
  -6  19   6      135.89      141.20     14.09 o 
  -5  19   6       86.03       70.35      6.93 o 
  -4  19   6        8.09        9.21      9.12 o 
  -3  19   6        0.00       -0.70      4.19 o 
  -2  19   6       13.89       11.35      5.37 o 
  -1  19   6       44.92       38.81      7.05 o 
   0  19   6       44.45       36.22      8.98 o 
   1  19   6       17.84       17.36      8.08 o 
   2  19   6       25.20       26.94      9.28 o 
  -5  20   6       24.15       41.39     10.74 o 
  -4  20   6        1.46        1.45      4.96 o 
  -3  20   6        1.22        1.95      5.03 o 
  -2  20   6        7.56       13.07      5.90 o 
  -1  20   6        0.77        1.93      5.08 o 
   0  20   6        7.81       16.16      7.78 o 
   1  20   6        3.61        7.18      7.48 o 
  -4  21   6        0.41       -7.62      5.08 o 
  -3  21   6        2.89       -6.84      4.89 o 
  -2  21   6       40.88       47.22      7.36 o 
  -1  21   6        0.02       -4.78     11.23 o 
   0  21   6        3.45        8.08      7.18 o 
  -3  22   6       11.16       17.50      6.59 o 
  -2  22   6       10.29       21.22      6.75 o 
  -1  22   6        2.57        1.29      5.65 o 
  -9   1   7        0.16        6.70      4.44 o 
  -8   1   7       27.27       42.07      6.66 o 
  -7   1   7       74.58       83.56      6.27 o 
  -6   1   7        3.31       -0.59      5.11 o 
  -5   1   7       35.56       33.64     13.32 o 
  -4   1   7       13.20       15.59      3.32 o 
  -3   1   7       40.54       44.53      3.63 o 
  -2   1   7       13.18       15.33      2.78 o 
  -1   1   7        8.71       21.06      3.23 o 
   0   1   7       98.30       89.27      5.11 o 
   1   1   7       31.40       32.82      4.38 o 
   2   1   7        9.30       12.84      4.93 o 
   3   1   7        5.95        4.34      3.17 o 
   4   1   7        0.06        1.07      5.57 o 
  -9   2   7       13.78       22.20      5.15 o 
  -8   2   7      449.70      430.83     13.46 o 
  -7   2   7        7.27        6.47      3.72 o 
  -6   2   7       15.35       18.21      6.18 o 
  -5   2   7       61.62       65.15      8.25 o 
  -4   2   7       17.02       15.64      3.41 o 
  -3   2   7        3.48        0.93      2.60 o 
  -2   2   7        4.35        1.52      2.24 o 
  -1   2   7      407.04      382.99      8.82 o 
   0   2   7       76.27       73.81      5.08 o 
   1   2   7        9.07       19.57      3.84 o 
   2   2   7        1.24       -2.05      3.17 o 
   3   2   7        8.36        9.00      3.58 o 
   4   2   7        0.65       -2.61      3.11 o 
  -9   3   7       79.25       88.46      7.34 o 
  -8   3   7       63.78       89.06      6.81 o 
  -7   3   7        9.83       10.33      3.85 o 
  -6   3   7      356.44      335.83     10.87 o 
  -5   3   7       14.85       10.79      3.53 o 
  -4   3   7        0.57       -0.92      2.57 o 
  -3   3   7       32.72       36.54      4.24 o 
  -2   3   7        0.03       -3.02      2.01 o 
  -1   3   7       62.17       72.87      4.67 o 
   0   3   7       10.18        4.66      2.99 o 
   1   3   7      160.47      157.26      6.46 o 
   2   3   7       43.96       37.07      4.89 o 
   3   3   7       20.41       19.95      4.05 o 
   4   3   7        0.93        5.22      3.57 o 
  -9   4   7        9.62       14.04      4.97 o 
  -8   4   7       15.07       28.35      4.78 o 
  -7   4   7       30.41       44.13      6.37 o 
  -6   4   7        0.86        5.58      4.36 o 
  -5   4   7        4.30        2.30      3.01 o 
  -4   4   7       30.08       29.28      4.29 o 
  -3   4   7        0.09       -2.90      2.46 o 
  -2   4   7       64.21       67.52      5.56 o 
  -1   4   7        5.02        9.05      2.90 o 
   0   4   7       44.63       42.61      4.42 o 
   1   4   7      192.96      169.06      7.44 o 
   2   4   7       29.13       28.03      6.61 o 
   3   4   7        0.87        2.99      3.19 o 
   4   4   7        1.38        3.92      3.66 o 
  -9   5   7       55.54       67.26      6.92 o 
  -8   5   7       14.99       16.18      4.43 o 
  -7   5   7       98.02      102.98      7.25 o 
  -6   5   7        9.87       12.83      3.47 o 
  -5   5   7       12.17        6.99      3.41 o 
  -4   5   7       15.20       15.74      3.77 o 
  -3   5   7        1.49        4.83      3.15 o 
  -2   5   7        1.06       -4.05      2.70 o 
  -1   5   7      661.31      605.79     11.61 o 
   0   5   7        0.45       -2.31      2.88 o 
   1   5   7        3.74        9.70      3.93 o 
   2   5   7       15.84       19.66      4.27 o 
   3   5   7        6.03        6.03      3.37 o 
   4   5   7        1.35        0.65      3.64 o 
  -9   6   7        7.94       13.99      8.31 o 
  -8   6   7       55.62       58.74      6.61 o 
  -7   6   7        0.00       -0.66      4.38 o 
  -6   6   7       66.48       67.41      5.19 o 
  -5   6   7       21.14       26.51      4.34 o 
  -4   6   7        9.92        5.06      3.40 o 
  -3   6   7      161.64      142.39      6.64 o 
  -2   6   7        2.25       -4.39      2.92 o 
  -1   6   7      314.95      341.18      8.50 o 
   0   6   7       80.11       78.14      5.44 o 
   1   6   7        0.23        1.25      3.31 o 
   2   6   7       60.56       58.21      7.94 o 
   3   6   7        0.00        1.18      3.12 o 
   4   6   7        3.00        7.38      3.88 o 
  -9   7   7        5.17        7.07      8.72 o 
  -8   7   7        8.90        5.29      4.71 o 
  -7   7   7       37.40       36.44      7.75 o 
  -6   7   7        7.30        9.96      3.54 o 
  -5   7   7      389.74      350.39     10.47 o 
  -4   7   7       19.25       13.13      3.87 o 
  -3   7   7        1.31        1.42      3.11 o 
  -2   7   7        6.31        3.58      3.52 o 
  -1   7   7        8.99       17.86      6.61 o 
   0   7   7        1.26        0.85      2.95 o 
   1   7   7       14.78       16.57      3.66 o 
   2   7   7       23.63       36.99      5.05 o 
   3   7   7        5.29        5.87      4.23 o 
   4   7   7        0.02        6.43      3.85 o 
  -8   8   7       49.77       58.20      9.73 o 
  -7   8   7        3.21        6.75      4.06 o 
  -6   8   7       43.66       41.09      5.23 o 
  -5   8   7        2.37        0.64      3.89 o 
  -4   8   7       13.61       15.51      4.14 o 
  -3   8   7       77.10       73.77      5.78 o 
  -2   8   7       35.93       44.91      5.17 o 
  -1   8   7       61.24       61.93      5.81 o 
   0   8   7       37.50       45.09      6.48 o 
   1   8   7        0.02       -3.37      2.62 o 
   2   8   7       20.87       29.51      4.27 o 
   3   8   7        1.59        1.87      3.24 o 
   4   8   7       20.46       22.60      5.92 o 
  -8   9   7        2.43        6.19      6.13 o 
  -7   9   7        7.39        3.94      3.94 o 
  -6   9   7        2.89        4.05      3.83 o 
  -5   9   7        9.04       10.90      4.71 o 
  -4   9   7      139.59      127.93      8.27 o 
  -3   9   7      142.47      130.35      8.05 o 
  -2   9   7       26.13       28.56      4.79 o 
  -1   9   7      221.34      224.22      8.63 o 
   0   9   7       87.50       85.24      7.72 o 
   1   9   7       26.70       23.27      3.90 o 
   2   9   7        1.09        2.67      3.19 o 
   3   9   7        0.02        3.94      3.37 o 
  -8  10   7       17.59       25.38      8.15 o 
  -7  10   7        5.98        9.69      4.29 o 
  -6  10   7        0.94        0.11      3.48 o 
  -5  10   7       66.88       77.82      6.43 o 
  -4  10   7       25.72       26.45      5.39 o 
  -3  10   7       82.78       70.27      7.40 o 
  -2  10   7       18.29       16.45      5.39 o 
  -1  10   7       12.03       16.04      5.09 o 
   0  10   7        7.92       -2.42      4.15 o 
   1  10   7        0.06        1.06      3.04 o 
   2  10   7        0.44        1.18      3.24 o 
   3  10   7        0.23        3.04      3.37 o 
  -8  11   7       10.06        8.08      4.59 o 
  -7  11   7       13.26        9.30      4.42 o 
  -6  11   7        1.60        8.39      4.22 o 
  -5  11   7        8.31       13.28      4.11 o 
  -4  11   7      243.57      229.51     10.78 o 
  -3  11   7        0.02        1.55      4.09 o 
  -2  11   7        1.55        5.92      4.65 o 
  -1  11   7        1.65        1.07      3.76 o 
   0  11   7        7.25        8.28      4.87 o 
   1  11   7        1.10       -4.69      3.48 o 
   2  11   7        2.94        4.92      3.41 o 
   3  11   7        0.31        1.74      3.31 o 
  -8  12   7       10.06       12.08      4.94 o 
  -7  12   7       14.19        9.44      4.38 o 
  -6  12   7        3.83        4.83      4.07 o 
  -5  12   7        0.70        1.05      3.60 o 
  -4  12   7        6.55       13.34      5.03 o 
  -3  12   7       78.05       77.33     10.63 o 
  -2  12   7       40.72       26.89      5.75 o 
  -1  12   7       11.43       12.48      5.46 o 
   0  12   7       11.12        3.34      4.75 o 
   1  12   7        0.01       -0.45      4.53 o 
   2  12   7       11.42       13.27      4.18 o 
   3  12   7        0.42        4.71      4.15 o 
  -7  13   7        7.43        8.68      4.35 o 
  -6  13   7        4.75        7.88      4.26 o 
  -5  13   7        1.84        3.55      4.01 o 
  -4  13   7        3.09        3.42      4.31 o 
  -3  13   7        0.89        8.96      5.84 o 
  -2  13   7       23.38       16.58      5.32 o 
  -1  13   7        0.03        4.64      4.59 o 
   0  13   7       19.04       25.77      7.93 o 
   1  13   7       22.11       11.48      5.75 o 
   2  13   7       31.11       18.26      8.08 o 
   3  13   7        2.35        4.38      5.18 o 
  -7  14   7       11.65       14.40      5.01 o 
  -6  14   7        3.85        5.21      3.98 o 
  -5  14   7        3.01       -1.06      3.74 o 
  -4  14   7       23.16       29.83     10.78 o 
  -3  14   7       45.90       51.12      7.93 o 
  -2  14   7        8.59       20.93      5.65 o 
  -1  14   7       14.01       17.85      7.03 o 
   0  14   7        6.11        5.95      6.44 o 
   1  14   7        5.93        9.81      5.53 o 
   2  14   7       13.13        3.29      6.88 o 
  -7  15   7        1.46        4.63      8.36 o 
  -6  15   7        2.65       11.63      4.46 o 
  -5  15   7        0.09       -0.19      3.94 o 
  -4  15   7       60.44       38.86      6.53 o 
  -3  15   7      108.38       96.13      8.25 o 
  -2  15   7       21.81       22.71      5.88 o 
  -1  15   7       30.91       30.36      6.59 o 
   0  15   7       15.25       15.42      5.81 o 
   1  15   7        2.22        2.35      5.31 o 
   2  15   7        0.19       -6.29      6.29 o 
  -6  16   7       48.11       59.18      8.98 o 
  -5  16   7        2.05        1.97      4.62 o 
  -4  16   7        2.10        3.92      4.67 o 
  -3  16   7        6.70        7.80      5.15 o 
  -2  16   7       59.46       58.51     10.93 o 
  -1  16   7        0.35       -1.39      4.15 o 
   0  16   7        2.70        1.90      6.44 o 
   1  16   7        0.23        0.57      5.18 o 
   2  16   7        0.04       -9.43      6.29 o 
  -6  17   7        9.34       11.98      4.79 o 
  -5  17   7       11.95        8.22      4.48 o 
  -4  17   7        1.99        2.93      4.89 o 
  -3  17   7       27.74       27.03      6.18 o 
  -2  17   7        3.70       13.46      5.46 o 
  -1  17   7        1.34       -0.76      4.71 o 
   0  17   7       65.35       75.68      8.61 o 
   1  17   7        1.71        3.13      9.13 o 
  -5  18   7       10.43       11.62      5.23 o 
  -4  18   7        1.64        0.20      4.67 o 
  -3  18   7        5.13        7.60      4.98 o 
  -2  18   7        1.92       12.74      5.61 o 
  -1  18   7       21.22       29.08      6.68 o 
   0  18   7       10.67       24.52     10.63 o 
  -4  19   7        9.20        9.66      5.54 o 
  -3  19   7       10.62       12.44      5.46 o 
  -2  19   7       10.79       16.85      5.88 o 
  -1  19   7        1.00        7.48      7.18 o 
   0  19   7        4.85       12.27      7.78 o 
  -3  20   7        5.79        6.29      7.18 o 
  -2  20   7        8.43       13.47      7.78 o 
  -1  20   7        1.19        4.19      6.88 o 
  -8   0   8      108.19      102.97     13.77 o 
  -7   0   8       14.34       20.65     11.08 o 
  -6   0   8        4.73        3.89      8.68 o 
  -5   0   8       59.56       83.52     13.77 o 
  -4   0   8       47.19       61.96     12.57 o 
  -3   0   8      155.33      167.03     14.67 o 
  -2   0   8      544.80      481.34     18.56 o 
  -1   0   8      192.09      153.99      8.90 o 
   0   0   8        1.56        3.24      4.80 o 
   1   0   8       22.03       22.49      6.74 o 
   2   0   8       20.23       22.15      5.75 o 
   3   0   8        0.00        7.14      6.59 o 
  -8   1   8        3.95       14.93      7.03 o 
  -7   1   8        2.27        1.50      6.39 o 
  -6   1   8       11.15       10.30      6.74 o 
  -5   1   8        0.95       -3.30      4.76 o 
  -4   1   8        5.98        0.25      5.07 o 
  -3   1   8       70.21       77.88      5.87 o 
  -2   1   8       55.92       72.70      6.65 o 
  -1   1   8        0.06       -0.89      4.02 o 
   0   1   8       65.75       68.07      5.57 o 
   1   1   8       18.37       11.61      3.81 o 
   2   1   8       19.44       23.96      4.23 o 
   3   1   8        1.45        6.42      3.65 o 
  -8   2   8        8.59       18.26      7.80 o 
  -7   2   8        8.00       11.72      6.64 o 
  -6   2   8       74.55       90.07     10.37 o 
  -5   2   8        0.54        4.79      5.50 o 
  -4   2   8       40.75       43.46      8.01 o 
  -3   2   8       16.17       16.63      4.97 o 
  -2   2   8       45.70       53.19      7.47 o 
  -1   2   8       25.15       27.11      4.14 o 
   0   2   8       34.70       41.07      4.69 o 
   1   2   8        0.00       -0.17      3.42 o 
   2   2   8        0.35        2.34      4.50 o 
   3   2   8        2.64        9.34      5.66 o 
  -8   3   8        0.67        2.94      6.43 o 
  -7   3   8      115.27       99.67      9.42 o 
  -6   3   8        0.37       -2.19      5.18 o 
  -5   3   8       88.56       96.31     10.46 o 
  -4   3   8        2.50        7.03      3.42 o 
  -3   3   8       15.05       24.24      4.52 o 
  -2   3   8        0.39       10.68      4.19 o 
  -1   3   8      149.75      141.84      6.10 o 
   0   3   8       41.56       37.43      4.62 o 
   1   3   8        8.71       -0.13      3.38 o 
   2   3   8        4.76       -0.91      3.88 o 
   3   3   8        0.11        1.13      3.45 o 
  -8   4   8       19.26       39.02      8.98 o 
  -7   4   8        6.94       15.77      6.88 o 
  -6   4   8       30.99       25.76      7.48 o 
  -5   4   8        0.50       -0.18      5.45 o 
  -4   4   8       33.74       41.91      5.13 o 
  -3   4   8      240.63      222.40     21.10 o 
  -2   4   8       81.41       86.06      6.12 o 
  -1   4   8       47.35       47.95      4.78 o 
   0   4   8        0.68        1.88      3.26 o 
   1   4   8        0.66       -1.26      3.42 o 
   2   4   8        7.15       12.00      4.58 o 
   3   4   8        0.59        4.32      3.57 o 
  -8   5   8        8.31       14.37      7.41 o 
  -7   5   8        0.40        2.73      5.83 o 
  -6   5   8       95.02       98.37      8.99 o 
  -5   5   8      128.17      119.15      6.75 o 
  -4   5   8       45.68       49.38      7.05 o 
  -3   5   8       10.68       14.40      5.23 o 
  -2   5   8        1.14        2.44      4.03 o 
  -1   5   8       66.44       62.92      6.35 o 
   0   5   8        7.19        7.35      3.50 o 
   1   5   8        9.56        3.24      3.58 o 
   2   5   8        5.49        9.35      3.79 o 
   3   5   8        3.86        9.17      3.81 o 
  -8   6   8        5.33       22.45     11.67 o 
  -7   6   8        0.09       -3.59      8.08 o 
  -6   6   8        8.24       15.19      6.55 o 
  -5   6   8       17.62       18.59      4.35 o 
  -4   6   8        8.66        5.69      3.81 o 
  -3   6   8       27.31       27.57      4.89 o 
  -2   6   8       23.13       24.59      4.95 o 
  -1   6   8       72.27       73.23      6.85 o 
   0   6   8        0.42       -0.14      3.07 o 
   1   6   8        4.82        6.24      3.59 o 
   2   6   8        6.06        4.56      3.61 o 
  -8   7   8       45.35       45.80     13.47 o 
  -7   7   8        1.01        2.39      8.98 o 
  -6   7   8        2.74        6.29      8.98 o 
  -5   7   8        0.01        0.87      3.64 o 
  -4   7   8       71.44       81.97      6.81 o 
  -3   7   8       39.62       37.44      5.40 o 
  -2   7   8       24.05       21.85      4.74 o 
  -1   7   8       13.25       12.93      4.67 o 
   0   7   8        9.06        7.39      4.54 o 
   1   7   8        6.43        6.47      3.57 o 
   2   7   8        0.92        0.98      3.23 o 
  -8   8   8        0.54       18.86     10.78 o 
  -7   8   8        2.32        9.58      9.28 o 
  -6   8   8        8.15       11.66      4.66 o 
  -5   8   8        8.29        8.16      4.46 o 
  -4   8   8        2.03        5.15      4.58 o 
  -3   8   8      134.58      132.07      7.10 o 
  -2   8   8        6.25        0.87      3.77 o 
  -1   8   8        6.36        1.98      4.04 o 
   0   8   8       44.46       49.64      7.47 o 
   1   8   8        2.66        5.44      3.54 o 
   2   8   8        2.42        6.91      3.75 o 
  -7   9   8       54.33       67.95     14.67 o 
  -6   9   8       60.13       58.94      7.34 o 
  -5   9   8       77.50       88.29      8.47 o 
  -4   9   8       52.17       57.39      7.20 o 
  -3   9   8        3.87       14.46      5.08 o 
  -2   9   8        0.03       -1.75      5.24 o 
  -1   9   8       19.21       18.62      4.86 o 
   0   9   8       30.14       31.64      6.70 o 
   1   9   8        0.06        6.92      6.43 o 
   2   9   8        7.80       10.45      5.43 o 
  -7  10   8       10.89        9.61      4.96 o 
  -6  10   8        0.73        4.39      5.39 o 
  -5  10   8        6.59        3.85      4.43 o 
  -4  10   8        4.05        2.97      4.26 o 
  -3  10   8        6.33       12.01      5.25 o 
  -2  10   8       37.55       40.77      6.75 o 
  -1  10   8        7.77       10.24      5.43 o 
   0  10   8        8.54       15.29      5.97 o 
   1  10   8        4.13        7.08      5.59 o 
   2  10   8        3.07        2.50      3.53 o 
  -7  11   8        9.90       14.88      5.62 o 
  -6  11   8        0.33        9.95      4.93 o 
  -5  11   8        0.60        4.74      4.31 o 
  -4  11   8        0.14        4.97      4.48 o 
  -3  11   8        3.13        4.20      5.69 o 
  -2  11   8        9.58       11.48      5.35 o 
  -1  11   8        7.42        7.29      5.59 o 
   0  11   8        0.95        1.55      5.03 o 
   1  11   8        1.47       10.89      5.97 o 
   2  11   8        0.36       -3.29      5.99 o 
  -7  12   8       74.59       73.01     18.26 o 
  -6  12   8       26.49       23.83      9.58 o 
  -5  12   8        9.89        9.40      4.98 o 
  -4  12   8        0.15        6.46      4.87 o 
  -3  12   8       10.50       17.41      9.43 o 
  -2  12   8        5.69        3.05      6.44 o 
  -1  12   8        0.21       -1.30      4.71 o 
   0  12   8        0.00        1.87      5.20 o 
   1  12   8       26.00       35.15      7.40 o 
  -6  13   8       24.40       33.25      6.59 o 
  -5  13   8        0.11        0.68      6.14 o 
  -4  13   8       48.23       45.45      7.18 o 
  -3  13   8       32.94       37.18      6.90 o 
  -2  13   8        6.96        2.05      4.87 o 
  -1  13   8        6.40        4.58      5.24 o 
   0  13   8       18.74       14.15      5.96 o 
   1  13   8        1.65        4.92      5.58 o 
  -6  14   8        3.20       10.49      5.39 o 
  -5  14   8        5.24        3.59      5.15 o 
  -4  14   8        2.26        3.73      4.71 o 
  -3  14   8        2.21        9.03      5.26 o 
  -2  14   8        9.00        9.43      5.31 o 
  -1  14   8        0.10       -0.42      4.81 o 
   0  14   8       11.64        5.45      5.61 o 
  -5  15   8       16.99       17.92      6.04 o 
  -4  15   8        5.67       13.23      5.81 o 
  -3  15   8       14.32       25.40      6.33 o 
  -2  15   8        5.21        8.97      6.29 o 
  -1  15   8        0.50        4.18     13.17 o 
   0  15   8       16.69        9.65      5.97 o 
  -5  16   8        5.39        9.69      5.37 o 
  -4  16   8        1.27        9.10      7.63 o 
  -3  16   8        0.79       12.21      5.96 o 
  -2  16   8        1.83        6.09      5.18 o 
  -1  16   8        0.21        3.56      5.31 o 
  -4  17   8        9.55       13.83      7.78 o 
  -3  17   8       11.05       13.37      5.70 o 
  -2  17   8        4.40       13.21      5.83 o 
  -7   1   9       68.13       77.19     10.58 o 
  -6   1   9       15.43        4.15      6.55 o 
  -5   1   9       43.86       46.14      9.21 o 
  -4   1   9        2.31       12.87      6.77 o 
  -3   1   9        2.02       19.69      8.15 o 
  -2   1   9        1.39        7.80      4.23 o 
  -1   1   9       30.17       30.00      4.52 o 
   0   1   9        6.76        2.31      3.20 o 
   1   1   9        0.01       -0.49      3.64 o 
  -7   2   9       20.48       42.55     11.52 o 
  -6   2   9       10.17       16.16      7.41 o 
  -5   2   9       11.19       15.05      6.86 o 
  -4   2   9      275.09      259.29     15.27 o 
  -3   2   9      150.13      130.81     14.07 o 
  -2   2   9      159.83      151.93      8.04 o 
  -1   2   9        5.43        3.37      3.43 o 
   0   2   9        2.79        0.66      3.46 o 
   1   2   9        3.02       -0.60      3.53 o 
  -7   3   9       17.67       36.34      8.69 o 
  -6   3   9        1.91        9.13      6.56 o 
  -5   3   9       16.55        4.94      8.83 o 
  -4   3   9        0.49       10.03      6.77 o 
  -3   3   9       50.77       63.81      7.68 o 
  -2   3   9       16.12       21.96      5.27 o 
  -1   3   9        0.41       -2.09      4.23 o 
   0   3   9        3.60       -2.96      3.00 o 
   1   3   9        2.08       -0.59      3.65 o 
  -7   4   9      108.79      115.50     11.12 o 
  -6   4   9       13.17       14.14      6.66 o 
  -5   4   9        6.07        7.19      6.34 o 
  -4   4   9        5.35        9.25      6.24 o 
  -3   4   9       51.21       47.96      5.98 o 
  -2   4   9       18.25       21.54      5.23 o 
  -1   4   9        0.61       -1.55      4.14 o 
   0   4   9        0.19        0.43      3.37 o 
   1   4   9        2.31        3.63      3.82 o 
  -7   5   9        0.49       11.76      9.58 o 
  -6   5   9        0.55       12.83      7.18 o 
  -5   5   9        6.23        8.69      8.98 o 
  -4   5   9       72.00       86.97      7.24 o 
  -3   5   9        1.40        2.40      4.29 o 
  -2   5   9       13.62       14.59      5.01 o 
  -1   5   9        3.74        4.64      4.47 o 
   0   5   9        0.08        1.39      4.61 o 
   1   5   9        0.22        7.49      3.40 o 
  -7   6   9        0.35        5.39      8.68 o 
  -6   6   9       10.90        9.28      9.88 o 
  -5   6   9        8.89       15.55      6.98 o 
  -4   6   9       22.08       18.90      4.95 o 
  -3   6   9        4.37        4.80      4.41 o 
  -2   6   9       27.24       41.49      6.02 o 
  -1   6   9        2.08        5.80      4.57 o 
   0   6   9        0.80        8.79      5.65 o 
   1   6   9        2.13        9.51      4.69 o 
  -7   7   9        8.55       24.55     11.97 o 
  -6   7   9        9.31        7.78      9.58 o 
  -5   7   9       59.29       72.14     15.27 o 
  -4   7   9        0.31        3.58      4.93 o 
  -3   7   9        0.56        0.59      4.08 o 
  -2   7   9        4.22       14.56      4.96 o 
  -1   7   9       31.51       29.40      5.69 o 
   0   7   9       44.90       55.30      8.25 o 
  -6   8   9        0.01        7.78      9.58 o 
  -5   8   9        0.26        3.08      5.03 o 
  -4   8   9        5.44        7.14      5.08 o 
  -3   8   9        1.82        2.59      4.80 o 
  -2   8   9        0.50        2.90      5.09 o 
  -1   8   9        5.61       14.74      4.98 o 
   0   8   9        0.01        0.77      5.03 o 
  -6   9   9       39.64       55.38     13.77 o 
  -5   9   9        0.49       10.53      5.43 o 
  -4   9   9       18.87       33.84      6.75 o 
  -3   9   9       10.11       10.97      5.53 o 
  -2   9   9        7.48        1.72      7.63 o 
  -1   9   9       12.60       14.71      6.25 o 
   0   9   9       13.20       27.43      6.87 o 
  -6  10   9        0.03        3.80      8.23 o 
  -5  10   9        4.36       10.16      5.15 o 
  -4  10   9       13.65       24.42      6.37 o 
  -3  10   9        1.50        0.47      4.76 o 
  -2  10   9        1.67        5.40      5.39 o 
  -1  10   9        0.55        2.99      5.59 o 
   0  10   9        5.69        6.88      5.48 o 
  -5  11   9        1.99       10.44      5.20 o 
  -4  11   9        3.91        5.55      5.26 o 
  -3  11   9        8.23       17.23      5.87 o 
  -2  11   9       35.70       40.81      7.53 o 
  -1  11   9        1.60       -1.14      5.24 o 
  -5  12   9        1.38        8.93      5.31 o 
  -4  12   9        5.51       11.15      5.59 o 
  -3  12   9        0.04        8.33      5.32 o 
  -2  12   9        0.57       14.91     14.37 o 
  -1  12   9        3.53        5.52      7.93 o 
  -4  13   9        0.09        5.63      5.54 o 
  -3  13   9        0.03        9.91      5.58 o 
  -2  13   9        0.79        6.84     10.03 o 
  -5   0  10       21.73       29.34     11.08 o 
  -4   0  10       40.59       38.32     12.87 o 
  -3   0  10        4.33        8.08     10.48 o 
  -2   0  10       14.72        9.58     10.78 o 
  -5   1  10        1.62        9.76      7.71 o 
  -4   1  10        2.29       14.61      7.92 o 
  -3   1  10        0.20       13.44      8.03 o 
  -2   1  10        0.02       -4.05      7.09 o 
  -5   2  10        2.02       13.16      7.28 o 
  -4   2  10        0.82        9.20      7.28 o 
  -3   2  10        6.13       17.16      8.23 o 
  -2   2  10        1.49        6.97      7.58 o 
  -5   3  10       26.05       24.03      7.92 o 
  -4   3  10       69.59      111.48     11.44 o 
  -3   3  10        1.12        2.93      7.33 o 
  -2   3  10        0.89        2.61      4.44 o 
  -5   4  10        0.02        9.44      7.51 o 
  -4   4  10       83.34      104.29     10.85 o 
  -3   4  10        1.54        3.95      7.07 o 
  -2   4  10        0.89        7.13      4.41 o 
  -4   5  10        0.62       15.15      7.49 o 
  -3   5  10        1.34       16.18      7.71 o 
  -2   5  10        9.68       11.21      5.01 o 
  -4   6  10       11.73       19.76     11.08 o 
  -3   6  10        0.04        7.60      6.82 o 
                                                 
